# Supplementary material for: Structural Studies of GABAA Receptor Binding Sites: Which Experimental Structure Tells us What?
Source: Front Mol Neurosci. 2016 Jun 16;9:44. doi: 10.3389/fnmol.2016.00044 (PMC4910578; doi:10.3389/fnmol.2016.00044)
Supplement: Supplementary file 2 [file Presentation_1.zip]

Archive with 1 entries (1 files):
- SupplementaryModel.pdb
