# Supplementary material for: Structural Studies of GABAA Receptor Binding Sites: Which Experimental Structure Tells us What?
Source: Front Mol Neurosci. 2016 Jun 16;9:44. doi: 10.3389/fnmol.2016.00044 (PMC4910578; doi:10.3389/fnmol.2016.00044)
Supplement: Supplementary file 2 [file Presentation_1.zip › SupplementaryModel.pdb]

REMARK  99                                                                      
REMARK  99 Raw Modeller output from input as specified in the Methods and Supplementary Methods
REMARK  99 Model should not be used without loop refinement of loop F and appropriate post modeling steps
REMARK  99 Contact margot.ernst@meduniwien.ac.at for further information and full citation
ATOM      1  N   SER A  10       1.764 -19.150  91.723  1.00 57.83           N
ATOM      2  CA  SER A  10       1.089 -19.510  90.464  1.00 57.83           C
ATOM      3  CB  SER A  10       2.047 -20.336  89.588  1.00 57.83           C
ATOM      4  OG  SER A  10       1.418 -20.693  88.367  1.00 57.83           O
ATOM      5  C   SER A  10      -0.114 -20.341  90.744  1.00 57.83           C
ATOM      6  O   SER A  10      -1.181 -19.834  91.086  1.00 57.83           O
ATOM      7  N   PHE A  11       0.057 -21.664  90.598  1.00 39.32           N
ATOM      8  CA  PHE A  11      -0.994 -22.615  90.789  1.00 39.32           C
ATOM      9  CB  PHE A  11      -0.538 -24.047  90.454  1.00 39.32           C
ATOM     10  CG  PHE A  11      -1.691 -24.975  90.623  1.00 39.32           C
ATOM     11  CD1 PHE A  11      -2.637 -25.100  89.631  1.00 39.32           C
ATOM     12  CD2 PHE A  11      -1.821 -25.731  91.765  1.00 39.32           C
ATOM     13  CE1 PHE A  11      -3.700 -25.959  89.779  1.00 39.32           C
ATOM     14  CE2 PHE A  11      -2.883 -26.591  91.918  1.00 39.32           C
ATOM     15  CZ  PHE A  11      -3.826 -26.706  90.926  1.00 39.32           C
ATOM     16  C   PHE A  11      -1.428 -22.584  92.221  1.00 39.32           C
ATOM     17  O   PHE A  11      -2.623 -22.606  92.512  1.00 39.32           O
ATOM     18  N   VAL A  12      -0.463 -22.537  93.162  1.00105.51           N
ATOM     19  CA  VAL A  12      -0.830 -22.568  94.547  1.00105.51           C
ATOM     20  CB  VAL A  12       0.338 -22.719  95.480  1.00105.51           C
ATOM     21  CG1 VAL A  12       1.270 -21.517  95.321  1.00105.51           C
ATOM     22  CG2 VAL A  12      -0.202 -22.914  96.906  1.00105.51           C
ATOM     23  C   VAL A  12      -1.607 -21.334  94.882  1.00105.51           C
ATOM     24  O   VAL A  12      -2.611 -21.410  95.589  1.00105.51           O
ATOM     25  N   LYS A  13      -1.184 -20.163  94.358  1.00 93.67           N
ATOM     26  CA  LYS A  13      -1.862 -18.940  94.682  1.00 93.67           C
ATOM     27  CB  LYS A  13      -1.260 -17.707  93.990  1.00 93.67           C
ATOM     28  CG  LYS A  13      -1.992 -16.415  94.356  1.00 93.67           C
ATOM     29  CD  LYS A  13      -1.298 -15.145  93.865  1.00 93.67           C
ATOM     30  CE  LYS A  13      -1.674 -14.773  92.431  1.00 93.67           C
ATOM     31  NZ  LYS A  13      -3.120 -14.465  92.352  1.00 93.67           N
ATOM     32  C   LYS A  13      -3.292 -19.028  94.238  1.00 93.67           C
ATOM     33  O   LYS A  13      -4.205 -18.741  95.011  1.00 93.67           O
ATOM     34  N   GLU A  14      -3.536 -19.457  92.986  1.00 45.33           N
ATOM     35  CA  GLU A  14      -4.889 -19.496  92.508  1.00 45.33           C
ATOM     36  CB  GLU A  14      -5.030 -19.813  91.008  1.00 45.33           C
ATOM     37  CG  GLU A  14      -4.578 -21.210  90.589  1.00 45.33           C
ATOM     38  CD  GLU A  14      -4.827 -21.315  89.092  1.00 45.33           C
ATOM     39  OE1 GLU A  14      -4.279 -20.462  88.342  1.00 45.33           O
ATOM     40  OE2 GLU A  14      -5.577 -22.238  88.678  1.00 45.33           O
ATOM     41  C   GLU A  14      -5.647 -20.523  93.285  1.00 45.33           C
ATOM     42  O   GLU A  14      -6.841 -20.370  93.535  1.00 45.33           O
ATOM     43  N   THR A  15      -4.972 -21.614  93.682  1.00 40.08           N
ATOM     44  CA  THR A  15      -5.650 -22.666  94.395  1.00 40.08           C
ATOM     45  CB  THR A  15      -4.750 -23.822  94.723  1.00 40.08           C
ATOM     46  OG1 THR A  15      -4.206 -24.373  93.533  1.00 40.08           O
ATOM     47  CG2 THR A  15      -5.572 -24.886  95.469  1.00 40.08           C
ATOM     48  C   THR A  15      -6.167 -22.122  95.690  1.00 40.08           C
ATOM     49  O   THR A  15      -7.326 -22.339  96.045  1.00 40.08           O
ATOM     50  N   VAL A  16      -5.311 -21.383  96.423  1.00 44.43           N
ATOM     51  CA  VAL A  16      -5.673 -20.820  97.693  1.00 44.43           C
ATOM     52  CB  VAL A  16      -4.531 -20.097  98.352  1.00 44.43           C
ATOM     53  CG1 VAL A  16      -5.017 -19.524  99.696  1.00 44.43           C
ATOM     54  CG2 VAL A  16      -3.335 -21.060  98.472  1.00 44.43           C
ATOM     55  C   VAL A  16      -6.762 -19.816  97.466  1.00 44.43           C
ATOM     56  O   VAL A  16      -7.684 -19.695  98.270  1.00 44.43           O
ATOM     57  N   ASP A  17      -6.674 -19.067  96.349  1.00 44.35           N
ATOM     58  CA  ASP A  17      -7.604 -18.016  96.038  1.00 44.35           C
ATOM     59  CB  ASP A  17      -7.272 -17.292  94.718  1.00 44.35           C
ATOM     60  CG  ASP A  17      -6.018 -16.449  94.913  1.00 44.35           C
ATOM     61  OD1 ASP A  17      -5.693 -16.128  96.087  1.00 44.35           O
ATOM     62  OD2 ASP A  17      -5.371 -16.110  93.886  1.00 44.35           O
ATOM     63  C   ASP A  17      -8.991 -18.569  95.894  1.00 44.35           C
ATOM     64  O   ASP A  17      -9.947 -17.978  96.392  1.00 44.35           O
ATOM     65  N   LYS A  18      -9.139 -19.714  95.202  1.00148.28           N
ATOM     66  CA  LYS A  18     -10.429 -20.307  94.966  1.00148.28           C
ATOM     67  CB  LYS A  18     -10.353 -21.553  94.068  1.00148.28           C
ATOM     68  CG  LYS A  18      -9.837 -21.277  92.657  1.00148.28           C
ATOM     69  CD  LYS A  18     -10.710 -20.310  91.855  1.00148.28           C
ATOM     70  CE  LYS A  18     -10.219 -20.097  90.421  1.00148.28           C
ATOM     71  NZ  LYS A  18      -8.871 -19.487  90.429  1.00148.28           N
ATOM     72  C   LYS A  18     -11.016 -20.763  96.267  1.00148.28           C
ATOM     73  O   LYS A  18     -12.224 -20.674  96.483  1.00148.28           O
ATOM     74  N   LEU A  19     -10.161 -21.264  97.172  1.00138.80           N
ATOM     75  CA  LEU A  19     -10.604 -21.861  98.399  1.00138.80           C
ATOM     76  CB  LEU A  19      -9.396 -22.286  99.253  1.00138.80           C
ATOM     77  CG  LEU A  19      -9.723 -23.174 100.462  1.00138.80           C
ATOM     78  CD1 LEU A  19     -10.134 -24.584 100.013  1.00138.80           C
ATOM     79  CD2 LEU A  19      -8.560 -23.186 101.464  1.00138.80           C
ATOM     80  C   LEU A  19     -11.383 -20.838  99.180  1.00138.80           C
ATOM     81  O   LEU A  19     -12.458 -21.132  99.701  1.00138.80           O
ATOM     82  N   LEU A  20     -10.829 -19.614  99.287  1.00 79.14           N
ATOM     83  CA  LEU A  20     -11.362 -18.482  99.996  1.00 79.14           C
ATOM     84  CB  LEU A  20     -10.300 -17.394 100.220  1.00 79.14           C
ATOM     85  CG  LEU A  20      -9.172 -17.867 101.157  1.00 79.14           C
ATOM     86  CD1 LEU A  20      -8.118 -16.770 101.365  1.00 79.14           C
ATOM     87  CD2 LEU A  20      -9.744 -18.398 102.485  1.00 79.14           C
ATOM     88  C   LEU A  20     -12.538 -17.858  99.300  1.00 79.14           C
ATOM     89  O   LEU A  20     -13.378 -17.241  99.950  1.00 79.14           O
ATOM     90  N   LYS A  21     -12.619 -17.934  97.958  1.00152.37           N
ATOM     91  CA  LYS A  21     -13.684 -17.244  97.279  1.00152.37           C
ATOM     92  CB  LYS A  21     -13.616 -17.364  95.746  1.00152.37           C
ATOM     93  CG  LYS A  21     -12.363 -16.749  95.118  1.00152.37           C
ATOM     94  CD  LYS A  21     -12.210 -15.245  95.358  1.00152.37           C
ATOM     95  CE  LYS A  21     -11.451 -14.900  96.640  1.00152.37           C
ATOM     96  NZ  LYS A  21     -11.253 -13.436  96.731  1.00152.37           N
ATOM     97  C   LYS A  21     -15.012 -17.806  97.697  1.00152.37           C
ATOM     98  O   LYS A  21     -15.244 -19.011  97.625  1.00152.37           O
ATOM     99  N   GLY A  22     -15.926 -16.918  98.148  1.00 25.24           N
ATOM    100  CA  GLY A  22     -17.268 -17.301  98.496  1.00 25.24           C
ATOM    101  C   GLY A  22     -17.293 -17.970  99.839  1.00 25.24           C
ATOM    102  O   GLY A  22     -18.290 -18.589 100.208  1.00 25.24           O
ATOM    103  N   TYR A  23     -16.197 -17.840 100.609  1.00 72.59           N
ATOM    104  CA  TYR A  23     -16.034 -18.459 101.899  1.00 72.59           C
ATOM    105  CB  TYR A  23     -14.529 -18.579 102.224  1.00 72.59           C
ATOM    106  CG  TYR A  23     -14.250 -19.209 103.545  1.00 72.59           C
ATOM    107  CD1 TYR A  23     -14.289 -18.471 104.704  1.00 72.59           C
ATOM    108  CD2 TYR A  23     -13.912 -20.542 103.617  1.00 72.59           C
ATOM    109  CE1 TYR A  23     -14.015 -19.057 105.919  1.00 72.59           C
ATOM    110  CE2 TYR A  23     -13.636 -21.134 104.827  1.00 72.59           C
ATOM    111  CZ  TYR A  23     -13.689 -20.391 105.982  1.00 72.59           C
ATOM    112  OH  TYR A  23     -13.406 -20.998 107.224  1.00 72.59           O
ATOM    113  C   TYR A  23     -16.687 -17.571 102.919  1.00 72.59           C
ATOM    114  O   TYR A  23     -16.409 -16.373 102.967  1.00 72.59           O
ATOM    115  N   ASP A  24     -17.582 -18.142 103.761  1.00 60.43           N
ATOM    116  CA  ASP A  24     -18.287 -17.369 104.750  1.00 60.43           C
ATOM    117  CB  ASP A  24     -19.800 -17.657 104.739  1.00 60.43           C
ATOM    118  CG  ASP A  24     -20.538 -16.558 105.490  1.00 60.43           C
ATOM    119  OD1 ASP A  24     -19.863 -15.647 106.039  1.00 60.43           O
ATOM    120  OD2 ASP A  24     -21.797 -16.615 105.520  1.00 60.43           O
ATOM    121  C   ASP A  24     -17.755 -17.725 106.114  1.00 60.43           C
ATOM    122  O   ASP A  24     -17.933 -18.842 106.595  1.00 60.43           O
ATOM    123  N   ILE A  25     -17.093 -16.752 106.775  1.00 53.63           N
ATOM    124  CA  ILE A  25     -16.487 -16.887 108.076  1.00 53.63           C
ATOM    125  CB  ILE A  25     -15.710 -15.666 108.486  1.00 53.63           C
ATOM    126  CG2 ILE A  25     -14.540 -15.494 107.502  1.00 53.63           C
ATOM    127  CG1 ILE A  25     -16.630 -14.438 108.583  1.00 53.63           C
ATOM    128  CD1 ILE A  25     -15.969 -13.233 109.251  1.00 53.63           C
ATOM    129  C   ILE A  25     -17.551 -17.132 109.107  1.00 53.63           C
ATOM    130  O   ILE A  25     -17.323 -17.834 110.090  1.00 53.63           O
ATOM    131  N   ARG A  26     -18.742 -16.536 108.905  1.00127.75           N
ATOM    132  CA  ARG A  26     -19.840 -16.589 109.826  1.00127.75           C
ATOM    133  CB  ARG A  26     -21.056 -15.786 109.336  1.00127.75           C
ATOM    134  CG  ARG A  26     -20.844 -14.277 109.473  1.00127.75           C
ATOM    135  CD  ARG A  26     -22.024 -13.428 109.000  1.00127.75           C
ATOM    136  NE  ARG A  26     -21.897 -13.236 107.529  1.00127.75           N
ATOM    137  CZ  ARG A  26     -23.002 -12.929 106.789  1.00127.75           C
ATOM    138  NH1 ARG A  26     -24.231 -12.902 107.382  1.00127.75           N
ATOM    139  NH2 ARG A  26     -22.878 -12.646 105.460  1.00127.75           N
ATOM    140  C   ARG A  26     -20.266 -18.003 110.074  1.00127.75           C
ATOM    141  O   ARG A  26     -20.709 -18.324 111.178  1.00127.75           O
ATOM    142  N   LEU A  27     -20.177 -18.879 109.053  1.00100.74           N
ATOM    143  CA  LEU A  27     -20.598 -20.244 109.216  1.00100.74           C
ATOM    144  CB  LEU A  27     -21.304 -20.824 107.978  1.00100.74           C
ATOM    145  CG  LEU A  27     -22.717 -20.252 107.754  1.00100.74           C
ATOM    146  CD1 LEU A  27     -22.688 -18.729 107.559  1.00100.74           C
ATOM    147  CD2 LEU A  27     -23.431 -20.983 106.606  1.00100.74           C
ATOM    148  C   LEU A  27     -19.438 -21.142 109.542  1.00100.74           C
ATOM    149  O   LEU A  27     -18.374 -21.066 108.930  1.00100.74           O
ATOM    150  N   ARG A  28     -19.641 -22.026 110.545  1.00125.18           N
ATOM    151  CA  ARG A  28     -18.677 -23.003 110.984  1.00125.18           C
ATOM    152  CB  ARG A  28     -18.974 -23.548 112.391  1.00125.18           C
ATOM    153  CG  ARG A  28     -20.381 -24.137 112.509  1.00125.18           C
ATOM    154  CD  ARG A  28     -20.635 -24.893 113.811  1.00125.18           C
ATOM    155  NE  ARG A  28     -20.177 -26.296 113.630  1.00125.18           N
ATOM    156  CZ  ARG A  28     -21.091 -27.270 113.351  1.00125.18           C
ATOM    157  NH1 ARG A  28     -22.423 -26.972 113.336  1.00125.18           N
ATOM    158  NH2 ARG A  28     -20.673 -28.542 113.084  1.00125.18           N
ATOM    159  C   ARG A  28     -18.705 -24.164 110.028  1.00125.18           C
ATOM    160  O   ARG A  28     -19.669 -24.322 109.281  1.00125.18           O
ATOM    161  N   PRO A  29     -17.683 -24.993 110.014  1.00 95.80           N
ATOM    162  CA  PRO A  29     -17.651 -26.117 109.113  1.00 95.80           C
ATOM    163  CD  PRO A  29     -16.357 -24.610 110.471  1.00 95.80           C
ATOM    164  CB  PRO A  29     -16.267 -26.739 109.285  1.00 95.80           C
ATOM    165  CG  PRO A  29     -15.389 -25.555 109.735  1.00 95.80           C
ATOM    166  C   PRO A  29     -18.788 -27.044 109.427  1.00 95.80           C
ATOM    167  O   PRO A  29     -19.065 -27.247 110.609  1.00 95.80           O
ATOM    168  N   ASP A  30     -19.419 -27.649 108.392  1.00 78.93           N
ATOM    169  CA  ASP A  30     -20.574 -28.497 108.557  1.00 78.93           C
ATOM    170  CB  ASP A  30     -20.292 -29.810 109.313  1.00 78.93           C
ATOM    171  CG  ASP A  30     -19.538 -30.764 108.395  1.00 78.93           C
ATOM    172  OD1 ASP A  30     -19.301 -30.395 107.214  1.00 78.93           O
ATOM    173  OD2 ASP A  30     -19.199 -31.882 108.866  1.00 78.93           O
ATOM    174  C   ASP A  30     -21.619 -27.745 109.326  1.00 78.93           C
ATOM    175  O   ASP A  30     -22.182 -28.256 110.291  1.00 78.93           O
ATOM    176  N   PHE A  31     -21.971 -26.534 108.851  1.00 74.63           N
ATOM    177  CA  PHE A  31     -22.828 -25.639 109.579  1.00 74.63           C
ATOM    178  CB  PHE A  31     -23.160 -24.360 108.790  1.00 74.63           C
ATOM    179  CG  PHE A  31     -23.952 -23.470 109.687  1.00 74.63           C
ATOM    180  CD1 PHE A  31     -23.320 -22.578 110.524  1.00 74.63           C
ATOM    181  CD2 PHE A  31     -25.326 -23.531 109.697  1.00 74.63           C
ATOM    182  CE1 PHE A  31     -24.048 -21.757 111.352  1.00 74.63           C
ATOM    183  CE2 PHE A  31     -26.058 -22.714 110.525  1.00 74.63           C
ATOM    184  CZ  PHE A  31     -25.420 -21.822 111.354  1.00 74.63           C
ATOM    185  C   PHE A  31     -24.137 -26.285 109.946  1.00 74.63           C
ATOM    186  O   PHE A  31     -24.581 -26.168 111.086  1.00 74.63           O
ATOM    187  N   GLY A  32     -24.821 -26.917 108.977  1.00 60.95           N
ATOM    188  CA  GLY A  32     -26.094 -27.568 109.157  1.00 60.95           C
ATOM    189  C   GLY A  32     -26.029 -28.894 109.867  1.00 60.95           C
ATOM    190  O   GLY A  32     -27.013 -29.312 110.478  1.00 60.95           O
ATOM    191  N   GLY A  33     -24.902 -29.629 109.742  1.00 45.70           N
ATOM    192  CA  GLY A  33     -24.874 -31.004 110.177  1.00 45.70           C
ATOM    193  C   GLY A  33     -24.272 -31.215 111.533  1.00 45.70           C
ATOM    194  O   GLY A  33     -24.493 -30.484 112.498  1.00 45.70           O
ATOM    195  N   PRO A  34     -23.525 -32.294 111.577  1.00157.90           N
ATOM    196  CA  PRO A  34     -22.899 -32.771 112.782  1.00157.90           C
ATOM    197  CD  PRO A  34     -23.682 -33.347 110.587  1.00157.90           C
ATOM    198  CB  PRO A  34     -22.323 -34.143 112.438  1.00157.90           C
ATOM    199  CG  PRO A  34     -23.211 -34.635 111.281  1.00157.90           C
ATOM    200  C   PRO A  34     -21.867 -31.816 113.289  1.00157.90           C
ATOM    201  O   PRO A  34     -21.302 -31.062 112.500  1.00157.90           O
ATOM    202  N   PRO A  35     -21.628 -31.838 114.572  1.00150.35           N
ATOM    203  CA  PRO A  35     -20.715 -30.939 115.229  1.00150.35           C
ATOM    204  CD  PRO A  35     -22.010 -32.959 115.412  1.00150.35           C
ATOM    205  CB  PRO A  35     -20.787 -31.314 116.707  1.00150.35           C
ATOM    206  CG  PRO A  35     -21.147 -32.812 116.676  1.00150.35           C
ATOM    207  C   PRO A  35     -19.317 -31.086 114.706  1.00150.35           C
ATOM    208  O   PRO A  35     -18.932 -32.195 114.339  1.00150.35           O
ATOM    209  N   VAL A  36     -18.548 -29.975 114.651  1.00105.19           N
ATOM    210  CA  VAL A  36     -17.177 -30.025 114.233  1.00105.19           C
ATOM    211  CB  VAL A  36     -16.657 -28.700 113.740  1.00105.19           C
ATOM    212  CG1 VAL A  36     -16.763 -27.665 114.873  1.00105.19           C
ATOM    213  CG2 VAL A  36     -15.227 -28.893 113.205  1.00105.19           C
ATOM    214  C   VAL A  36     -16.387 -30.451 115.433  1.00105.19           C
ATOM    215  O   VAL A  36     -16.650 -29.999 116.548  1.00105.19           O
ATOM    216  N   CYS A  37     -15.398 -31.350 115.237  1.00 40.70           N
ATOM    217  CA  CYS A  37     -14.646 -31.849 116.354  1.00 40.70           C
ATOM    218  CB  CYS A  37     -14.362 -33.358 116.269  1.00 40.70           C
ATOM    219  SG  CYS A  37     -15.881 -34.358 116.296  1.00 40.70           S
ATOM    220  C   CYS A  37     -13.323 -31.155 116.395  1.00 40.70           C
ATOM    221  O   CYS A  37     -12.515 -31.275 115.477  1.00 40.70           O
ATOM    222  N   VAL A  38     -13.054 -30.417 117.488  1.00 49.56           N
ATOM    223  CA  VAL A  38     -11.812 -29.711 117.574  1.00 49.56           C
ATOM    224  CB  VAL A  38     -11.973 -28.312 118.100  1.00 49.56           C
ATOM    225  CG1 VAL A  38     -10.595 -27.633 118.166  1.00 49.56           C
ATOM    226  CG2 VAL A  38     -12.998 -27.570 117.218  1.00 49.56           C
ATOM    227  C   VAL A  38     -10.913 -30.469 118.500  1.00 49.56           C
ATOM    228  O   VAL A  38     -11.303 -30.822 119.613  1.00 49.56           O
ATOM    229  N   GLY A  39      -9.673 -30.745 118.044  1.00 36.39           N
ATOM    230  CA  GLY A  39      -8.725 -31.493 118.823  1.00 36.39           C
ATOM    231  C   GLY A  39      -7.746 -30.527 119.408  1.00 36.39           C
ATOM    232  O   GLY A  39      -7.055 -29.802 118.693  1.00 36.39           O
ATOM    233  N   MET A  40      -7.624 -30.534 120.748  1.00 73.44           N
ATOM    234  CA  MET A  40      -6.768 -29.572 121.371  1.00 73.44           C
ATOM    235  CB  MET A  40      -7.470 -28.784 122.488  1.00 73.44           C
ATOM    236  CG  MET A  40      -8.626 -27.968 121.906  1.00 73.44           C
ATOM    237  SD  MET A  40      -9.578 -26.964 123.078  1.00 73.44           S
ATOM    238  CE  MET A  40     -10.790 -26.483 121.814  1.00 73.44           C
ATOM    239  C   MET A  40      -5.540 -30.241 121.899  1.00 73.44           C
ATOM    240  O   MET A  40      -5.579 -31.393 122.330  1.00 73.44           O
ATOM    241  N   ASN A  41      -4.397 -29.524 121.796  1.00111.06           N
ATOM    242  CA  ASN A  41      -3.126 -29.974 122.293  1.00111.06           C
ATOM    243  CB  ASN A  41      -2.200 -30.573 121.219  1.00111.06           C
ATOM    244  CG  ASN A  41      -1.855 -29.479 120.230  1.00111.06           C
ATOM    245  OD1 ASN A  41      -1.079 -28.570 120.521  1.00111.06           O
ATOM    246  ND2 ASN A  41      -2.446 -29.576 119.010  1.00111.06           N
ATOM    247  C   ASN A  41      -2.436 -28.784 122.896  1.00111.06           C
ATOM    248  O   ASN A  41      -2.548 -27.670 122.386  1.00111.06           O
ATOM    249  N   ILE A  42      -1.712 -28.987 124.019  1.00 56.01           N
ATOM    250  CA  ILE A  42      -1.063 -27.879 124.664  1.00 56.01           C
ATOM    251  CB  ILE A  42      -1.739 -27.489 125.948  1.00 56.01           C
ATOM    252  CG2 ILE A  42      -0.899 -26.393 126.623  1.00 56.01           C
ATOM    253  CG1 ILE A  42      -3.195 -27.072 125.682  1.00 56.01           C
ATOM    254  CD1 ILE A  42      -4.035 -26.953 126.953  1.00 56.01           C
ATOM    255  C   ILE A  42       0.347 -28.254 125.017  1.00 56.01           C
ATOM    256  O   ILE A  42       0.599 -29.323 125.571  1.00 56.01           O
ATOM    257  N   ASP A  43       1.313 -27.371 124.691  1.00 67.56           N
ATOM    258  CA  ASP A  43       2.680 -27.568 125.088  1.00 67.56           C
ATOM    259  CB  ASP A  43       3.693 -27.405 123.941  1.00 67.56           C
ATOM    260  CG  ASP A  43       5.088 -27.732 124.462  1.00 67.56           C
ATOM    261  OD1 ASP A  43       5.192 -28.345 125.558  1.00 67.56           O
ATOM    262  OD2 ASP A  43       6.072 -27.363 123.767  1.00 67.56           O
ATOM    263  C   ASP A  43       2.940 -26.470 126.071  1.00 67.56           C
ATOM    264  O   ASP A  43       2.829 -25.296 125.728  1.00 67.56           O
ATOM    265  N   ILE A  44       3.313 -26.812 127.320  1.00 54.78           N
ATOM    266  CA  ILE A  44       3.445 -25.791 128.322  1.00 54.78           C
ATOM    267  CB  ILE A  44       3.091 -26.273 129.701  1.00 54.78           C
ATOM    268  CG2 ILE A  44       3.431 -25.161 130.708  1.00 54.78           C
ATOM    269  CG1 ILE A  44       1.619 -26.716 129.748  1.00 54.78           C
ATOM    270  CD1 ILE A  44       1.254 -27.493 131.010  1.00 54.78           C
ATOM    271  C   ILE A  44       4.863 -25.315 128.361  1.00 54.78           C
ATOM    272  O   ILE A  44       5.779 -26.061 128.704  1.00 54.78           O
ATOM    273  N   ALA A  45       5.067 -24.046 127.945  1.00 47.79           N
ATOM    274  CA  ALA A  45       6.352 -23.410 127.938  1.00 47.79           C
ATOM    275  CB  ALA A  45       6.337 -22.051 127.219  1.00 47.79           C
ATOM    276  C   ALA A  45       6.838 -23.169 129.339  1.00 47.79           C
ATOM    277  O   ALA A  45       8.006 -23.423 129.632  1.00 47.79           O
ATOM    278  N   SER A  46       5.969 -22.657 130.246  1.00 58.99           N
ATOM    279  CA  SER A  46       6.440 -22.408 131.585  1.00 58.99           C
ATOM    280  CB  SER A  46       7.514 -21.308 131.651  1.00 58.99           C
ATOM    281  OG  SER A  46       6.971 -20.067 131.221  1.00 58.99           O
ATOM    282  C   SER A  46       5.318 -21.966 132.482  1.00 58.99           C
ATOM    283  O   SER A  46       4.273 -21.509 132.022  1.00 58.99           O
ATOM    284  N   ILE A  47       5.517 -22.131 133.812  1.00 76.78           N
ATOM    285  CA  ILE A  47       4.619 -21.615 134.807  1.00 76.78           C
ATOM    286  CB  ILE A  47       4.206 -22.620 135.844  1.00 76.78           C
ATOM    287  CG2 ILE A  47       3.442 -21.884 136.957  1.00 76.78           C
ATOM    288  CG1 ILE A  47       3.383 -23.738 135.177  1.00 76.78           C
ATOM    289  CD1 ILE A  47       3.096 -24.931 136.088  1.00 76.78           C
ATOM    290  C   ILE A  47       5.416 -20.524 135.443  1.00 76.78           C
ATOM    291  O   ILE A  47       6.259 -20.757 136.310  1.00 76.78           O
ATOM    292  N   ASP A  48       5.152 -19.291 134.976  1.00 74.02           N
ATOM    293  CA  ASP A  48       5.873 -18.095 135.302  1.00 74.02           C
ATOM    294  CB  ASP A  48       5.421 -16.904 134.442  1.00 74.02           C
ATOM    295  CG  ASP A  48       5.838 -17.192 133.006  1.00 74.02           C
ATOM    296  OD1 ASP A  48       7.067 -17.195 132.729  1.00 74.02           O
ATOM    297  OD2 ASP A  48       4.927 -17.432 132.169  1.00 74.02           O
ATOM    298  C   ASP A  48       5.715 -17.707 136.737  1.00 74.02           C
ATOM    299  O   ASP A  48       6.673 -17.212 137.330  1.00 74.02           O
ATOM    300  N   MET A  49       4.514 -17.876 137.330  1.00121.08           N
ATOM    301  CA  MET A  49       4.348 -17.436 138.690  1.00121.08           C
ATOM    302  CB  MET A  49       4.145 -15.912 138.785  1.00121.08           C
ATOM    303  CG  MET A  49       3.965 -15.380 140.206  1.00121.08           C
ATOM    304  SD  MET A  49       5.472 -15.367 141.220  1.00121.08           S
ATOM    305  CE  MET A  49       6.262 -13.988 140.342  1.00121.08           C
ATOM    306  C   MET A  49       3.134 -18.078 139.304  1.00121.08           C
ATOM    307  O   MET A  49       2.237 -18.532 138.594  1.00121.08           O
ATOM    308  N   VAL A  50       3.112 -18.152 140.660  1.00 61.83           N
ATOM    309  CA  VAL A  50       2.001 -18.639 141.438  1.00 61.83           C
ATOM    310  CB  VAL A  50       2.256 -19.989 142.050  1.00 61.83           C
ATOM    311  CG1 VAL A  50       1.066 -20.369 142.947  1.00 61.83           C
ATOM    312  CG2 VAL A  50       2.521 -21.000 140.920  1.00 61.83           C
ATOM    313  C   VAL A  50       1.825 -17.653 142.563  1.00 61.83           C
ATOM    314  O   VAL A  50       2.749 -17.434 143.346  1.00 61.83           O
ATOM    315  N   SER A  51       0.622 -17.043 142.692  1.00 57.45           N
ATOM    316  CA  SER A  51       0.437 -16.024 143.693  1.00 57.45           C
ATOM    317  CB  SER A  51       0.049 -14.661 143.094  1.00 57.45           C
ATOM    318  OG  SER A  51      -0.123 -13.700 144.125  1.00 57.45           O
ATOM    319  C   SER A  51      -0.669 -16.405 144.633  1.00 57.45           C
ATOM    320  O   SER A  51      -1.786 -16.702 144.213  1.00 57.45           O
ATOM    321  N   GLU A  52      -0.352 -16.444 145.945  1.00 89.03           N
ATOM    322  CA  GLU A  52      -1.320 -16.698 146.975  1.00 89.03           C
ATOM    323  CB  GLU A  52      -0.682 -17.084 148.324  1.00 89.03           C
ATOM    324  CG  GLU A  52      -0.103 -18.504 148.351  1.00 89.03           C
ATOM    325  CD  GLU A  52       1.223 -18.521 147.602  1.00 89.03           C
ATOM    326  OE1 GLU A  52       1.802 -17.422 147.392  1.00 89.03           O
ATOM    327  OE2 GLU A  52       1.677 -19.637 147.233  1.00 89.03           O
ATOM    328  C   GLU A  52      -2.170 -15.481 147.190  1.00 89.03           C
ATOM    329  O   GLU A  52      -3.379 -15.588 147.395  1.00 89.03           O
ATOM    330  N   VAL A  53      -1.553 -14.281 147.146  1.00112.98           N
ATOM    331  CA  VAL A  53      -2.281 -13.081 147.446  1.00112.98           C
ATOM    332  CB  VAL A  53      -1.415 -11.848 147.445  1.00112.98           C
ATOM    333  CG1 VAL A  53      -0.802 -11.629 146.052  1.00112.98           C
ATOM    334  CG2 VAL A  53      -2.270 -10.673 147.943  1.00112.98           C
ATOM    335  C   VAL A  53      -3.409 -12.901 146.470  1.00112.98           C
ATOM    336  O   VAL A  53      -4.546 -12.663 146.874  1.00112.98           O
ATOM    337  N   ASN A  54      -3.108 -12.991 145.161  1.00 82.52           N
ATOM    338  CA  ASN A  54      -4.032 -12.888 144.065  1.00 82.52           C
ATOM    339  CB  ASN A  54      -3.344 -12.568 142.729  1.00 82.52           C
ATOM    340  CG  ASN A  54      -2.776 -11.163 142.833  1.00 82.52           C
ATOM    341  OD1 ASN A  54      -3.440 -10.241 143.304  1.00 82.52           O
ATOM    342  ND2 ASN A  54      -1.502 -10.996 142.390  1.00 82.52           N
ATOM    343  C   ASN A  54      -4.762 -14.187 143.891  1.00 82.52           C
ATOM    344  O   ASN A  54      -5.748 -14.260 143.160  1.00 82.52           O
ATOM    345  N   MET A  55      -4.234 -15.272 144.487  1.00 84.23           N
ATOM    346  CA  MET A  55      -4.796 -16.585 144.328  1.00 84.23           C
ATOM    347  CB  MET A  55      -6.118 -16.823 145.081  1.00 84.23           C
ATOM    348  CG  MET A  55      -5.910 -17.037 146.582  1.00 84.23           C
ATOM    349  SD  MET A  55      -7.428 -17.325 147.539  1.00 84.23           S
ATOM    350  CE  MET A  55      -6.570 -17.499 149.131  1.00 84.23           C
ATOM    351  C   MET A  55      -4.976 -16.892 142.874  1.00 84.23           C
ATOM    352  O   MET A  55      -6.066 -17.279 142.450  1.00 84.23           O
ATOM    353  N   ASP A  56      -3.891 -16.699 142.082  1.00168.48           N
ATOM    354  CA  ASP A  56      -3.847 -16.964 140.662  1.00168.48           C
ATOM    355  CB  ASP A  56      -3.771 -15.711 139.773  1.00168.48           C
ATOM    356  CG  ASP A  56      -4.955 -14.790 139.937  1.00168.48           C
ATOM    357  OD1 ASP A  56      -6.105 -15.267 140.120  1.00168.48           O
ATOM    358  OD2 ASP A  56      -4.699 -13.560 139.861  1.00168.48           O
ATOM    359  C   ASP A  56      -2.507 -17.574 140.343  1.00168.48           C
ATOM    360  O   ASP A  56      -1.626 -17.651 141.199  1.00168.48           O
ATOM    361  N   TYR A  57      -2.335 -18.031 139.077  1.00 77.95           N
ATOM    362  CA  TYR A  57      -1.065 -18.517 138.592  1.00 77.95           C
ATOM    363  CB  TYR A  57      -0.889 -20.046 138.689  1.00 77.95           C
ATOM    364  CG  TYR A  57      -1.835 -20.731 137.762  1.00 77.95           C
ATOM    365  CD1 TYR A  57      -3.160 -20.897 138.093  1.00 77.95           C
ATOM    366  CD2 TYR A  57      -1.381 -21.229 136.562  1.00 77.95           C
ATOM    367  CE1 TYR A  57      -4.020 -21.538 137.231  1.00 77.95           C
ATOM    368  CE2 TYR A  57      -2.235 -21.870 135.697  1.00 77.95           C
ATOM    369  CZ  TYR A  57      -3.558 -22.025 136.032  1.00 77.95           C
ATOM    370  OH  TYR A  57      -4.435 -22.684 135.145  1.00 77.95           O
ATOM    371  C   TYR A  57      -0.930 -18.106 137.145  1.00 77.95           C
ATOM    372  O   TYR A  57      -1.920 -17.769 136.496  1.00 77.95           O
ATOM    373  N   THR A  58       0.309 -18.104 136.595  1.00 55.19           N
ATOM    374  CA  THR A  58       0.485 -17.678 135.227  1.00 55.19           C
ATOM    375  CB  THR A  58       1.269 -16.402 135.129  1.00 55.19           C
ATOM    376  OG1 THR A  58       0.654 -15.391 135.915  1.00 55.19           O
ATOM    377  CG2 THR A  58       1.308 -15.960 133.658  1.00 55.19           C
ATOM    378  C   THR A  58       1.248 -18.730 134.464  1.00 55.19           C
ATOM    379  O   THR A  58       2.279 -19.219 134.926  1.00 55.19           O
ATOM    380  N   LEU A  59       0.752 -19.112 133.263  1.00168.13           N
ATOM    381  CA  LEU A  59       1.454 -20.082 132.458  1.00168.13           C
ATOM    382  CB  LEU A  59       0.789 -21.467 132.350  1.00168.13           C
ATOM    383  CG  LEU A  59      -0.599 -21.446 131.680  1.00168.13           C
ATOM    384  CD1 LEU A  59      -1.044 -22.861 131.289  1.00168.13           C
ATOM    385  CD2 LEU A  59      -1.643 -20.757 132.571  1.00168.13           C
ATOM    386  C   LEU A  59       1.551 -19.588 131.043  1.00168.13           C
ATOM    387  O   LEU A  59       0.702 -18.830 130.576  1.00168.13           O
ATOM    388  N   THR A  60       2.612 -20.016 130.321  1.00 53.38           N
ATOM    389  CA  THR A  60       2.782 -19.665 128.936  1.00 53.38           C
ATOM    390  CB  THR A  60       4.103 -19.007 128.651  1.00 53.38           C
ATOM    391  OG1 THR A  60       4.255 -17.852 129.463  1.00 53.38           O
ATOM    392  CG2 THR A  60       4.150 -18.605 127.166  1.00 53.38           C
ATOM    393  C   THR A  60       2.729 -20.957 128.182  1.00 53.38           C
ATOM    394  O   THR A  60       3.289 -21.958 128.631  1.00 53.38           O
ATOM    395  N   MET A  61       2.041 -20.981 127.018  1.00108.02           N
ATOM    396  CA  MET A  61       1.901 -22.237 126.337  1.00108.02           C
ATOM    397  CB  MET A  61       0.703 -23.040 126.872  1.00108.02           C
ATOM    398  CG  MET A  61      -0.609 -22.260 126.758  1.00108.02           C
ATOM    399  SD  MET A  61      -2.063 -23.073 127.483  1.00108.02           S
ATOM    400  CE  MET A  61      -3.137 -21.622 127.281  1.00108.02           C
ATOM    401  C   MET A  61       1.680 -22.048 124.866  1.00108.02           C
ATOM    402  O   MET A  61       1.400 -20.951 124.381  1.00108.02           O
ATOM    403  N   TYR A  62       1.827 -23.166 124.122  1.00 69.30           N
ATOM    404  CA  TYR A  62       1.551 -23.235 122.718  1.00 69.30           C
ATOM    405  CB  TYR A  62       2.568 -24.069 121.913  1.00 69.30           C
ATOM    406  CG  TYR A  62       3.893 -23.378 121.911  1.00 69.30           C
ATOM    407  CD1 TYR A  62       4.784 -23.551 122.946  1.00 69.30           C
ATOM    408  CD2 TYR A  62       4.249 -22.557 120.864  1.00 69.30           C
ATOM    409  CE1 TYR A  62       6.005 -22.915 122.937  1.00 69.30           C
ATOM    410  CE2 TYR A  62       5.468 -21.919 120.848  1.00 69.30           C
ATOM    411  CZ  TYR A  62       6.350 -22.097 121.887  1.00 69.30           C
ATOM    412  OH  TYR A  62       7.601 -21.443 121.873  1.00 69.30           O
ATOM    413  C   TYR A  62       0.242 -23.953 122.666  1.00 69.30           C
ATOM    414  O   TYR A  62       0.145 -25.117 123.055  1.00 69.30           O
ATOM    415  N   PHE A  63      -0.810 -23.247 122.208  1.00 76.83           N
ATOM    416  CA  PHE A  63      -2.133 -23.801 122.203  1.00 76.83           C
ATOM    417  CB  PHE A  63      -3.157 -22.759 122.706  1.00 76.83           C
ATOM    418  CG  PHE A  63      -4.511 -23.349 122.912  1.00 76.83           C
ATOM    419  CD1 PHE A  63      -4.753 -24.197 123.968  1.00 76.83           C
ATOM    420  CD2 PHE A  63      -5.554 -23.017 122.078  1.00 76.83           C
ATOM    421  CE1 PHE A  63      -6.005 -24.730 124.169  1.00 76.83           C
ATOM    422  CE2 PHE A  63      -6.809 -23.546 122.274  1.00 76.83           C
ATOM    423  CZ  PHE A  63      -7.036 -24.407 123.320  1.00 76.83           C
ATOM    424  C   PHE A  63      -2.452 -24.174 120.788  1.00 76.83           C
ATOM    425  O   PHE A  63      -2.511 -23.307 119.918  1.00 76.83           O
ATOM    426  N   GLN A  64      -2.666 -25.483 120.519  1.00 58.32           N
ATOM    427  CA  GLN A  64      -2.936 -25.881 119.165  1.00 58.32           C
ATOM    428  CB  GLN A  64      -1.870 -26.809 118.553  1.00 58.32           C
ATOM    429  CG  GLN A  64      -0.524 -26.109 118.342  1.00 58.32           C
ATOM    430  CD  GLN A  64       0.445 -27.086 117.688  1.00 58.32           C
ATOM    431  OE1 GLN A  64       0.207 -28.292 117.638  1.00 58.32           O
ATOM    432  NE2 GLN A  64       1.578 -26.547 117.162  1.00 58.32           N
ATOM    433  C   GLN A  64      -4.281 -26.537 119.064  1.00 58.32           C
ATOM    434  O   GLN A  64      -4.674 -27.337 119.914  1.00 58.32           O
ATOM    435  N   GLN A  65      -5.020 -26.180 117.990  1.00 54.37           N
ATOM    436  CA  GLN A  65      -6.344 -26.675 117.731  1.00 54.37           C
ATOM    437  CB  GLN A  65      -7.413 -25.570 117.769  1.00 54.37           C
ATOM    438  CG  GLN A  65      -7.505 -24.899 119.144  1.00 54.37           C
ATOM    439  CD  GLN A  65      -8.580 -23.822 119.097  1.00 54.37           C
ATOM    440  OE1 GLN A  65      -9.768 -24.107 119.232  1.00 54.37           O
ATOM    441  NE2 GLN A  65      -8.150 -22.546 118.905  1.00 54.37           N
ATOM    442  C   GLN A  65      -6.350 -27.303 116.369  1.00 54.37           C
ATOM    443  O   GLN A  65      -5.669 -26.845 115.451  1.00 54.37           O
ATOM    444  N   TYR A  66      -7.134 -28.394 116.227  1.00 85.21           N
ATOM    445  CA  TYR A  66      -7.168 -29.188 115.032  1.00 85.21           C
ATOM    446  CB  TYR A  66      -6.510 -30.543 115.360  1.00 85.21           C
ATOM    447  CG  TYR A  66      -6.253 -31.407 114.179  1.00 85.21           C
ATOM    448  CD1 TYR A  66      -5.145 -31.191 113.393  1.00 85.21           C
ATOM    449  CD2 TYR A  66      -7.090 -32.457 113.887  1.00 85.21           C
ATOM    450  CE1 TYR A  66      -4.890 -31.998 112.312  1.00 85.21           C
ATOM    451  CE2 TYR A  66      -6.840 -33.268 112.807  1.00 85.21           C
ATOM    452  CZ  TYR A  66      -5.739 -33.037 112.018  1.00 85.21           C
ATOM    453  OH  TYR A  66      -5.479 -33.870 110.909  1.00 85.21           O
ATOM    454  C   TYR A  66      -8.616 -29.426 114.680  1.00 85.21           C
ATOM    455  O   TYR A  66      -9.394 -29.855 115.530  1.00 85.21           O
ATOM    456  N   TRP A  67      -9.025 -29.138 113.420  1.00 74.32           N
ATOM    457  CA  TRP A  67     -10.378 -29.397 112.991  1.00 74.32           C
ATOM    458  CB  TRP A  67     -11.387 -28.292 113.360  1.00 74.32           C
ATOM    459  CG  TRP A  67     -11.216 -26.991 112.612  1.00 74.32           C
ATOM    460  CD2 TRP A  67     -10.300 -25.947 112.977  1.00 74.32           C
ATOM    461  CD1 TRP A  67     -11.865 -26.561 111.491  1.00 74.32           C
ATOM    462  NE1 TRP A  67     -11.412 -25.315 111.134  1.00 74.32           N
ATOM    463  CE2 TRP A  67     -10.448 -24.924 112.039  1.00 74.32           C
ATOM    464  CE3 TRP A  67      -9.410 -25.847 114.007  1.00 74.32           C
ATOM    465  CZ2 TRP A  67      -9.704 -23.782 112.119  1.00 74.32           C
ATOM    466  CZ3 TRP A  67      -8.661 -24.693 114.083  1.00 74.32           C
ATOM    467  CH2 TRP A  67      -8.805 -23.681 113.157  1.00 74.32           C
ATOM    468  C   TRP A  67     -10.358 -29.497 111.491  1.00 74.32           C
ATOM    469  O   TRP A  67      -9.399 -29.074 110.851  1.00 74.32           O
ATOM    470  N   ARG A  68     -11.428 -30.058 110.889  1.00 75.65           N
ATOM    471  CA  ARG A  68     -11.491 -30.254 109.465  1.00 75.65           C
ATOM    472  CB  ARG A  68     -11.923 -31.689 109.114  1.00 75.65           C
ATOM    473  CG  ARG A  68     -12.067 -32.004 107.624  1.00 75.65           C
ATOM    474  CD  ARG A  68     -12.501 -33.454 107.393  1.00 75.65           C
ATOM    475  NE  ARG A  68     -12.683 -33.672 105.932  1.00 75.65           N
ATOM    476  CZ  ARG A  68     -13.107 -34.892 105.491  1.00 75.65           C
ATOM    477  NH1 ARG A  68     -13.339 -35.895 106.387  1.00 75.65           N
ATOM    478  NH2 ARG A  68     -13.308 -35.107 104.158  1.00 75.65           N
ATOM    479  C   ARG A  68     -12.523 -29.323 108.904  1.00 75.65           C
ATOM    480  O   ARG A  68     -13.637 -29.233 109.417  1.00 75.65           O
ATOM    481  N   ASP A  69     -12.153 -28.589 107.833  1.00 71.97           N
ATOM    482  CA  ASP A  69     -13.035 -27.679 107.155  1.00 71.97           C
ATOM    483  CB  ASP A  69     -12.524 -26.229 107.242  1.00 71.97           C
ATOM    484  CG  ASP A  69     -13.570 -25.266 106.703  1.00 71.97           C
ATOM    485  OD1 ASP A  69     -14.588 -25.738 106.130  1.00 71.97           O
ATOM    486  OD2 ASP A  69     -13.354 -24.035 106.860  1.00 71.97           O
ATOM    487  C   ASP A  69     -13.009 -28.096 105.712  1.00 71.97           C
ATOM    488  O   ASP A  69     -12.050 -27.815 104.998  1.00 71.97           O
ATOM    489  N   LYS A  70     -14.084 -28.749 105.233  1.00 79.05           N
ATOM    490  CA  LYS A  70     -14.132 -29.307 103.907  1.00 79.05           C
ATOM    491  CB  LYS A  70     -15.421 -30.104 103.644  1.00 79.05           C
ATOM    492  CG  LYS A  70     -15.445 -31.422 104.424  1.00 79.05           C
ATOM    493  CD  LYS A  70     -16.808 -32.112 104.474  1.00 79.05           C
ATOM    494  CE  LYS A  70     -16.774 -33.455 105.208  1.00 79.05           C
ATOM    495  NZ  LYS A  70     -16.461 -33.246 106.639  1.00 79.05           N
ATOM    496  C   LYS A  70     -13.989 -28.239 102.866  1.00 79.05           C
ATOM    497  O   LYS A  70     -13.424 -28.482 101.801  1.00 79.05           O
ATOM    498  N   ARG A  71     -14.478 -27.019 103.139  1.00198.56           N
ATOM    499  CA  ARG A  71     -14.416 -25.966 102.163  1.00198.56           C
ATOM    500  CB  ARG A  71     -15.213 -24.711 102.558  1.00198.56           C
ATOM    501  CG  ARG A  71     -14.859 -24.134 103.919  1.00198.56           C
ATOM    502  CD  ARG A  71     -15.946 -23.215 104.473  1.00198.56           C
ATOM    503  NE  ARG A  71     -15.615 -23.005 105.905  1.00198.56           N
ATOM    504  CZ  ARG A  71     -16.475 -22.353 106.738  1.00198.56           C
ATOM    505  NH1 ARG A  71     -17.641 -21.832 106.258  1.00198.56           N
ATOM    506  NH2 ARG A  71     -16.152 -22.230 108.057  1.00198.56           N
ATOM    507  C   ARG A  71     -12.983 -25.641 101.819  1.00198.56           C
ATOM    508  O   ARG A  71     -12.728 -25.040 100.776  1.00198.56           O
ATOM    509  N   LEU A  72     -12.044 -25.933 102.744  1.00121.41           N
ATOM    510  CA  LEU A  72     -10.609 -25.770 102.673  1.00121.41           C
ATOM    511  CB  LEU A  72      -9.972 -25.646 104.067  1.00121.41           C
ATOM    512  CG  LEU A  72     -10.490 -24.409 104.830  1.00121.41           C
ATOM    513  CD1 LEU A  72      -9.786 -24.240 106.184  1.00121.41           C
ATOM    514  CD2 LEU A  72     -10.424 -23.143 103.960  1.00121.41           C
ATOM    515  C   LEU A  72      -9.864 -26.840 101.897  1.00121.41           C
ATOM    516  O   LEU A  72      -8.652 -26.720 101.722  1.00121.41           O
ATOM    517  N   ALA A  73     -10.495 -27.981 101.541  1.00 47.00           N
ATOM    518  CA  ALA A  73      -9.762 -29.049 100.890  1.00 47.00           C
ATOM    519  CB  ALA A  73     -10.561 -30.361 100.793  1.00 47.00           C
ATOM    520  C   ALA A  73      -9.327 -28.681  99.495  1.00 47.00           C
ATOM    521  O   ALA A  73     -10.061 -28.029  98.754  1.00 47.00           O
ATOM    522  N   TYR A  74      -8.100 -29.106  99.094  1.00 94.10           N
ATOM    523  CA  TYR A  74      -7.634 -28.804  97.769  1.00 94.10           C
ATOM    524  CB  TYR A  74      -6.641 -27.622  97.701  1.00 94.10           C
ATOM    525  CG  TYR A  74      -5.502 -27.838  98.643  1.00 94.10           C
ATOM    526  CD1 TYR A  74      -5.611 -27.458  99.962  1.00 94.10           C
ATOM    527  CD2 TYR A  74      -4.324 -28.402  98.212  1.00 94.10           C
ATOM    528  CE1 TYR A  74      -4.568 -27.646 100.837  1.00 94.10           C
ATOM    529  CE2 TYR A  74      -3.277 -28.592  99.083  1.00 94.10           C
ATOM    530  CZ  TYR A  74      -3.397 -28.214 100.398  1.00 94.10           C
ATOM    531  OH  TYR A  74      -2.323 -28.409 101.293  1.00 94.10           O
ATOM    532  C   TYR A  74      -7.025 -30.009  97.126  1.00 94.10           C
ATOM    533  O   TYR A  74      -6.331 -30.807  97.755  1.00 94.10           O
ATOM    534  N   SER A  75      -7.303 -30.172  95.819  1.00171.42           N
ATOM    535  CA  SER A  75      -6.718 -31.231  95.063  1.00171.42           C
ATOM    536  CB  SER A  75      -7.700 -31.936  94.112  1.00171.42           C
ATOM    537  OG  SER A  75      -8.710 -32.597  94.860  1.00171.42           O
ATOM    538  C   SER A  75      -5.707 -30.529  94.229  1.00171.42           C
ATOM    539  O   SER A  75      -5.807 -29.331  93.998  1.00171.42           O
ATOM    540  N   GLY A  76      -4.669 -31.237  93.788  1.00242.58           N
ATOM    541  CA  GLY A  76      -3.681 -30.636  92.949  1.00242.58           C
ATOM    542  C   GLY A  76      -2.369 -30.632  93.664  1.00242.58           C
ATOM    543  O   GLY A  76      -1.375 -31.125  93.131  1.00242.58           O
ATOM    544  N   ILE A  77      -2.334 -30.132  94.913  1.00130.12           N
ATOM    545  CA  ILE A  77      -1.080 -30.049  95.609  1.00130.12           C
ATOM    546  CB  ILE A  77      -0.922 -28.796  96.432  1.00130.12           C
ATOM    547  CG2 ILE A  77       0.375 -28.929  97.246  1.00130.12           C
ATOM    548  CG1 ILE A  77      -0.954 -27.534  95.550  1.00130.12           C
ATOM    549  CD1 ILE A  77      -2.337 -27.196  94.997  1.00130.12           C
ATOM    550  C   ILE A  77      -0.974 -31.209  96.553  1.00130.12           C
ATOM    551  O   ILE A  77      -1.871 -31.499  97.342  1.00130.12           O
ATOM    552  N   PRO A  78       0.122 -31.900  96.405  1.00116.09           N
ATOM    553  CA  PRO A  78       0.482 -33.037  97.218  1.00116.09           C
ATOM    554  CD  PRO A  78       0.815 -31.904  95.128  1.00116.09           C
ATOM    555  CB  PRO A  78       1.482 -33.847  96.388  1.00116.09           C
ATOM    556  CG  PRO A  78       1.999 -32.859  95.331  1.00116.09           C
ATOM    557  C   PRO A  78       1.027 -32.676  98.571  1.00116.09           C
ATOM    558  O   PRO A  78       1.380 -33.596  99.310  1.00116.09           O
ATOM    559  N   LEU A  79       1.155 -31.374  98.908  1.00104.15           N
ATOM    560  CA  LEU A  79       1.804 -31.042 100.151  1.00104.15           C
ATOM    561  CB  LEU A  79       3.040 -30.143  99.976  1.00104.15           C
ATOM    562  CG  LEU A  79       4.180 -30.790  99.169  1.00104.15           C
ATOM    563  CD1 LEU A  79       3.786 -30.996  97.698  1.00104.15           C
ATOM    564  CD2 LEU A  79       5.488 -30.003  99.329  1.00104.15           C
ATOM    565  C   LEU A  79       0.888 -30.308 101.085  1.00104.15           C
ATOM    566  O   LEU A  79      -0.195 -29.859 100.713  1.00104.15           O
ATOM    567  N   ASN A  80       1.312 -30.219 102.368  1.00 45.68           N
ATOM    568  CA  ASN A  80       0.593 -29.472 103.363  1.00 45.68           C
ATOM    569  CB  ASN A  80       0.924 -29.875 104.810  1.00 45.68           C
ATOM    570  CG  ASN A  80       0.372 -31.273 105.050  1.00 45.68           C
ATOM    571  OD1 ASN A  80      -0.714 -31.616 104.585  1.00 45.68           O
ATOM    572  ND2 ASN A  80       1.145 -32.109 105.794  1.00 45.68           N
ATOM    573  C   ASN A  80       0.996 -28.043 103.183  1.00 45.68           C
ATOM    574  O   ASN A  80       2.164 -27.747 102.936  1.00 45.68           O
ATOM    575  N   LEU A  81       0.040 -27.103 103.320  1.00 67.29           N
ATOM    576  CA  LEU A  81       0.391 -25.741 103.039  1.00 67.29           C
ATOM    577  CB  LEU A  81      -0.654 -25.019 102.163  1.00 67.29           C
ATOM    578  CG  LEU A  81      -0.806 -25.607 100.744  1.00 67.29           C
ATOM    579  CD1 LEU A  81      -1.864 -24.842  99.929  1.00 67.29           C
ATOM    580  CD2 LEU A  81       0.548 -25.678 100.016  1.00 67.29           C
ATOM    581  C   LEU A  81       0.532 -24.951 104.307  1.00 67.29           C
ATOM    582  O   LEU A  81      -0.420 -24.792 105.070  1.00 67.29           O
ATOM    583  N   THR A  82       1.744 -24.408 104.552  1.00 65.74           N
ATOM    584  CA  THR A  82       1.953 -23.559 105.690  1.00 65.74           C
ATOM    585  CB  THR A  82       3.317 -23.717 106.298  1.00 65.74           C
ATOM    586  OG1 THR A  82       3.530 -25.071 106.668  1.00 65.74           O
ATOM    587  CG2 THR A  82       3.409 -22.821 107.544  1.00 65.74           C
ATOM    588  C   THR A  82       1.829 -22.164 105.155  1.00 65.74           C
ATOM    589  O   THR A  82       2.685 -21.685 104.411  1.00 65.74           O
ATOM    590  N   LEU A  83       0.722 -21.485 105.514  1.00 65.21           N
ATOM    591  CA  LEU A  83       0.421 -20.173 105.013  1.00 65.21           C
ATOM    592  CB  LEU A  83      -1.072 -19.996 104.684  1.00 65.21           C
ATOM    593  CG  LEU A  83      -1.576 -20.921 103.558  1.00 65.21           C
ATOM    594  CD1 LEU A  83      -3.071 -20.693 103.283  1.00 65.21           C
ATOM    595  CD2 LEU A  83      -0.725 -20.771 102.286  1.00 65.21           C
ATOM    596  C   LEU A  83       0.764 -19.157 106.059  1.00 65.21           C
ATOM    597  O   LEU A  83       0.803 -19.465 107.249  1.00 65.21           O
ATOM    598  N   ASP A  84       1.016 -17.902 105.623  1.00 87.26           N
ATOM    599  CA  ASP A  84       1.328 -16.832 106.530  1.00 87.26           C
ATOM    600  CB  ASP A  84       1.567 -15.488 105.813  1.00 87.26           C
ATOM    601  CG  ASP A  84       2.010 -14.446 106.831  1.00 87.26           C
ATOM    602  OD1 ASP A  84       1.120 -13.756 107.395  1.00 87.26           O
ATOM    603  OD2 ASP A  84       3.245 -14.312 107.043  1.00 87.26           O
ATOM    604  C   ASP A  84       0.145 -16.705 107.451  1.00 87.26           C
ATOM    605  O   ASP A  84      -0.999 -16.784 107.009  1.00 87.26           O
ATOM    606  N   ASN A  85       0.413 -16.439 108.749  1.00 91.76           N
ATOM    607  CA  ASN A  85      -0.533 -16.455 109.840  1.00 91.76           C
ATOM    608  CB  ASN A  85       0.101 -16.126 111.204  1.00 91.76           C
ATOM    609  CG  ASN A  85       0.617 -14.698 111.176  1.00 91.76           C
ATOM    610  OD1 ASN A  85      -0.004 -13.798 111.740  1.00 91.76           O
ATOM    611  ND2 ASN A  85       1.783 -14.481 110.509  1.00 91.76           N
ATOM    612  C   ASN A  85      -1.688 -15.517 109.620  1.00 91.76           C
ATOM    613  O   ASN A  85      -2.762 -15.729 110.180  1.00 91.76           O
ATOM    614  N   ARG A  86      -1.514 -14.461 108.807  1.00 92.11           N
ATOM    615  CA  ARG A  86      -2.533 -13.470 108.570  1.00 92.11           C
ATOM    616  CB  ARG A  86      -2.065 -12.354 107.619  1.00 92.11           C
ATOM    617  CG  ARG A  86      -1.153 -11.329 108.300  1.00 92.11           C
ATOM    618  CD  ARG A  86      -0.596 -10.265 107.351  1.00 92.11           C
ATOM    619  NE  ARG A  86       0.602 -10.840 106.678  1.00 92.11           N
ATOM    620  CZ  ARG A  86       1.848 -10.492 107.113  1.00 92.11           C
ATOM    621  NH1 ARG A  86       1.984  -9.578 108.117  1.00 92.11           N
ATOM    622  NH2 ARG A  86       2.958 -11.045 106.543  1.00 92.11           N
ATOM    623  C   ARG A  86      -3.769 -14.107 107.988  1.00 92.11           C
ATOM    624  O   ARG A  86      -4.865 -13.567 108.136  1.00 92.11           O
ATOM    625  N   VAL A  87      -3.632 -15.259 107.300  1.00113.19           N
ATOM    626  CA  VAL A  87      -4.728 -15.940 106.653  1.00113.19           C
ATOM    627  CB  VAL A  87      -4.299 -17.187 105.924  1.00113.19           C
ATOM    628  CG1 VAL A  87      -3.852 -18.245 106.946  1.00113.19           C
ATOM    629  CG2 VAL A  87      -5.452 -17.645 105.015  1.00113.19           C
ATOM    630  C   VAL A  87      -5.791 -16.321 107.656  1.00113.19           C
ATOM    631  O   VAL A  87      -6.961 -16.452 107.299  1.00113.19           O
ATOM    632  N   ALA A  88      -5.422 -16.502 108.939  1.00 51.83           N
ATOM    633  CA  ALA A  88      -6.334 -16.930 109.973  1.00 51.83           C
ATOM    634  CB  ALA A  88      -5.677 -16.989 111.362  1.00 51.83           C
ATOM    635  C   ALA A  88      -7.493 -15.978 110.063  1.00 51.83           C
ATOM    636  O   ALA A  88      -8.603 -16.379 110.413  1.00 51.83           O
ATOM    637  N   ASP A  89      -7.264 -14.684 109.781  1.00 53.98           N
ATOM    638  CA  ASP A  89      -8.301 -13.693 109.866  1.00 53.98           C
ATOM    639  CB  ASP A  89      -7.776 -12.288 109.527  1.00 53.98           C
ATOM    640  CG  ASP A  89      -6.781 -11.894 110.613  1.00 53.98           C
ATOM    641  OD1 ASP A  89      -6.983 -12.314 111.784  1.00 53.98           O
ATOM    642  OD2 ASP A  89      -5.799 -11.176 110.284  1.00 53.98           O
ATOM    643  C   ASP A  89      -9.392 -14.040 108.892  1.00 53.98           C
ATOM    644  O   ASP A  89     -10.561 -13.759 109.141  1.00 53.98           O
ATOM    645  N   GLN A  90      -9.014 -14.613 107.737  1.00 93.13           N
ATOM    646  CA  GLN A  90      -9.860 -15.009 106.642  1.00 93.13           C
ATOM    647  CB  GLN A  90      -9.049 -15.185 105.352  1.00 93.13           C
ATOM    648  CG  GLN A  90      -8.383 -13.866 104.954  1.00 93.13           C
ATOM    649  CD  GLN A  90      -7.515 -14.092 103.731  1.00 93.13           C
ATOM    650  OE1 GLN A  90      -8.008 -14.337 102.632  1.00 93.13           O
ATOM    651  NE2 GLN A  90      -6.173 -14.003 103.928  1.00 93.13           N
ATOM    652  C   GLN A  90     -10.665 -16.257 106.909  1.00 93.13           C
ATOM    653  O   GLN A  90     -11.656 -16.485 106.220  1.00 93.13           O
ATOM    654  N   LEU A  91     -10.231 -17.136 107.841  1.00 73.26           N
ATOM    655  CA  LEU A  91     -10.865 -18.414 108.061  1.00 73.26           C
ATOM    656  CB  LEU A  91      -9.836 -19.544 108.236  1.00 73.26           C
ATOM    657  CG  LEU A  91      -8.874 -19.724 107.045  1.00 73.26           C
ATOM    658  CD1 LEU A  91      -7.882 -20.870 107.305  1.00 73.26           C
ATOM    659  CD2 LEU A  91      -9.634 -19.893 105.721  1.00 73.26           C
ATOM    660  C   LEU A  91     -11.697 -18.428 109.315  1.00 73.26           C
ATOM    661  O   LEU A  91     -11.583 -17.558 110.177  1.00 73.26           O
ATOM    662  N   TRP A  92     -12.596 -19.436 109.421  1.00 81.23           N
ATOM    663  CA  TRP A  92     -13.381 -19.631 110.610  1.00 81.23           C
ATOM    664  CB  TRP A  92     -14.642 -20.480 110.373  1.00 81.23           C
ATOM    665  CG  TRP A  92     -15.463 -20.751 111.611  1.00 81.23           C
ATOM    666  CD2 TRP A  92     -15.259 -21.880 112.476  1.00 81.23           C
ATOM    667  CD1 TRP A  92     -16.506 -20.044 112.136  1.00 81.23           C
ATOM    668  NE1 TRP A  92     -16.967 -20.664 113.274  1.00 81.23           N
ATOM    669  CE2 TRP A  92     -16.208 -21.795 113.494  1.00 81.23           C
ATOM    670  CE3 TRP A  92     -14.356 -22.904 112.423  1.00 81.23           C
ATOM    671  CZ2 TRP A  92     -16.268 -22.740 114.480  1.00 81.23           C
ATOM    672  CZ3 TRP A  92     -14.418 -23.853 113.420  1.00 81.23           C
ATOM    673  CH2 TRP A  92     -15.356 -23.772 114.428  1.00 81.23           C
ATOM    674  C   TRP A  92     -12.509 -20.373 111.581  1.00 81.23           C
ATOM    675  O   TRP A  92     -11.754 -21.255 111.176  1.00 81.23           O
ATOM    676  N   VAL A  93     -12.576 -20.013 112.885  1.00 55.35           N
ATOM    677  CA  VAL A  93     -11.804 -20.674 113.908  1.00 55.35           C
ATOM    678  CB  VAL A  93     -10.602 -19.895 114.372  1.00 55.35           C
ATOM    679  CG1 VAL A  93      -9.606 -19.776 113.206  1.00 55.35           C
ATOM    680  CG2 VAL A  93     -11.072 -18.538 114.922  1.00 55.35           C
ATOM    681  C   VAL A  93     -12.699 -20.876 115.103  1.00 55.35           C
ATOM    682  O   VAL A  93     -13.687 -20.162 115.270  1.00 55.35           O
ATOM    683  N   PRO A  94     -12.390 -21.834 115.947  1.00 90.10           N
ATOM    684  CA  PRO A  94     -13.215 -22.081 117.103  1.00 90.10           C
ATOM    685  CD  PRO A  94     -11.685 -23.031 115.516  1.00 90.10           C
ATOM    686  CB  PRO A  94     -12.741 -23.415 117.674  1.00 90.10           C
ATOM    687  CG  PRO A  94     -12.170 -24.154 116.450  1.00 90.10           C
ATOM    688  C   PRO A  94     -13.116 -20.939 118.076  1.00 90.10           C
ATOM    689  O   PRO A  94     -12.071 -20.302 118.164  1.00 90.10           O
ATOM    690  N   ASP A  95     -14.218 -20.679 118.799  1.00125.52           N
ATOM    691  CA  ASP A  95     -14.476 -19.665 119.789  1.00125.52           C
ATOM    692  CB  ASP A  95     -15.973 -19.346 119.947  1.00125.52           C
ATOM    693  CG  ASP A  95     -16.721 -20.615 120.324  1.00125.52           C
ATOM    694  OD1 ASP A  95     -16.096 -21.708 120.314  1.00125.52           O
ATOM    695  OD2 ASP A  95     -17.941 -20.507 120.614  1.00125.52           O
ATOM    696  C   ASP A  95     -13.885 -20.013 121.131  1.00125.52           C
ATOM    697  O   ASP A  95     -14.435 -19.624 122.161  1.00125.52           O
ATOM    698  N   THR A  96     -12.863 -20.887 121.167  1.00 81.81           N
ATOM    699  CA  THR A  96     -12.271 -21.379 122.388  1.00 81.81           C
ATOM    700  CB  THR A  96     -11.100 -22.273 122.101  1.00 81.81           C
ATOM    701  OG1 THR A  96     -11.505 -23.326 121.240  1.00 81.81           O
ATOM    702  CG2 THR A  96     -10.572 -22.855 123.422  1.00 81.81           C
ATOM    703  C   THR A  96     -11.807 -20.266 123.294  1.00 81.81           C
ATOM    704  O   THR A  96     -11.197 -19.292 122.852  1.00 81.81           O
ATOM    705  N   TYR A  97     -12.130 -20.383 124.609  1.00 94.25           N
ATOM    706  CA  TYR A  97     -11.681 -19.430 125.594  1.00 94.25           C
ATOM    707  CB  TYR A  97     -12.650 -18.252 125.836  1.00 94.25           C
ATOM    708  CG  TYR A  97     -13.862 -18.654 126.608  1.00 94.25           C
ATOM    709  CD1 TYR A  97     -14.855 -19.433 126.058  1.00 94.25           C
ATOM    710  CD2 TYR A  97     -14.015 -18.200 127.898  1.00 94.25           C
ATOM    711  CE1 TYR A  97     -15.966 -19.769 126.799  1.00 94.25           C
ATOM    712  CE2 TYR A  97     -15.122 -18.531 128.641  1.00 94.25           C
ATOM    713  CZ  TYR A  97     -16.099 -19.320 128.091  1.00 94.25           C
ATOM    714  OH  TYR A  97     -17.237 -19.660 128.853  1.00 94.25           O
ATOM    715  C   TYR A  97     -11.415 -20.152 126.894  1.00 94.25           C
ATOM    716  O   TYR A  97     -11.867 -21.281 127.092  1.00 94.25           O
ATOM    717  N   PHE A  98     -10.637 -19.526 127.811  1.00 91.04           N
ATOM    718  CA  PHE A  98     -10.341 -20.151 129.075  1.00 91.04           C
ATOM    719  CB  PHE A  98      -8.901 -19.933 129.575  1.00 91.04           C
ATOM    720  CG  PHE A  98      -7.974 -20.508 128.556  1.00 91.04           C
ATOM    721  CD1 PHE A  98      -8.067 -21.829 128.181  1.00 91.04           C
ATOM    722  CD2 PHE A  98      -6.979 -19.735 128.002  1.00 91.04           C
ATOM    723  CE1 PHE A  98      -7.207 -22.360 127.247  1.00 91.04           C
ATOM    724  CE2 PHE A  98      -6.114 -20.264 127.073  1.00 91.04           C
ATOM    725  CZ  PHE A  98      -6.230 -21.576 126.685  1.00 91.04           C
ATOM    726  C   PHE A  98     -11.278 -19.571 130.088  1.00 91.04           C
ATOM    727  O   PHE A  98     -11.224 -18.386 130.416  1.00 91.04           O
ATOM    728  N   LEU A  99     -12.129 -20.446 130.651  1.00 90.90           N
ATOM    729  CA  LEU A  99     -13.213 -20.117 131.530  1.00 90.90           C
ATOM    730  CB  LEU A  99     -13.947 -21.390 131.989  1.00 90.90           C
ATOM    731  CG  LEU A  99     -15.232 -21.152 132.802  1.00 90.90           C
ATOM    732  CD1 LEU A  99     -16.377 -20.665 131.901  1.00 90.90           C
ATOM    733  CD2 LEU A  99     -15.606 -22.388 133.635  1.00 90.90           C
ATOM    734  C   LEU A  99     -12.721 -19.425 132.774  1.00 90.90           C
ATOM    735  O   LEU A  99     -13.358 -18.472 133.227  1.00 90.90           O
ATOM    736  N   ASN A 100     -11.598 -19.885 133.375  1.00116.68           N
ATOM    737  CA  ASN A 100     -11.144 -19.291 134.611  1.00116.68           C
ATOM    738  CB  ASN A 100     -10.715 -20.347 135.648  1.00116.68           C
ATOM    739  CG  ASN A 100      -9.582 -21.186 135.066  1.00116.68           C
ATOM    740  OD1 ASN A 100      -9.608 -21.572 133.898  1.00116.68           O
ATOM    741  ND2 ASN A 100      -8.557 -21.487 135.908  1.00116.68           N
ATOM    742  C   ASN A 100      -9.976 -18.372 134.378  1.00116.68           C
ATOM    743  O   ASN A 100      -9.103 -18.235 135.235  1.00116.68           O
ATOM    744  N   ASP A 101      -9.986 -17.662 133.236  1.00102.08           N
ATOM    745  CA  ASP A 101      -8.951 -16.758 132.810  1.00102.08           C
ATOM    746  CB  ASP A 101      -8.999 -16.600 131.278  1.00102.08           C
ATOM    747  CG  ASP A 101      -7.920 -15.655 130.787  1.00102.08           C
ATOM    748  OD1 ASP A 101      -6.945 -15.405 131.544  1.00102.08           O
ATOM    749  OD2 ASP A 101      -8.072 -15.161 129.638  1.00102.08           O
ATOM    750  C   ASP A 101      -9.188 -15.399 133.420  1.00102.08           C
ATOM    751  O   ASP A 101     -10.310 -14.899 133.414  1.00102.08           O
ATOM    752  N   LYS A 102      -8.165 -14.827 134.094  1.00144.22           N
ATOM    753  CA  LYS A 102      -8.217 -13.477 134.588  1.00144.22           C
ATOM    754  CB  LYS A 102      -7.279 -13.290 135.789  1.00144.22           C
ATOM    755  CG  LYS A 102      -7.620 -12.071 136.635  1.00144.22           C
ATOM    756  CD  LYS A 102      -7.006 -12.107 138.036  1.00144.22           C
ATOM    757  CE  LYS A 102      -7.890 -12.816 139.064  1.00144.22           C
ATOM    758  NZ  LYS A 102      -7.236 -12.808 140.391  1.00144.22           N
ATOM    759  C   LYS A 102      -7.852 -12.494 133.500  1.00144.22           C
ATOM    760  O   LYS A 102      -8.537 -11.491 133.294  1.00144.22           O
ATOM    761  N   LYS A 103      -6.736 -12.777 132.782  1.00133.31           N
ATOM    762  CA  LYS A 103      -6.232 -11.947 131.715  1.00133.31           C
ATOM    763  CB  LYS A 103      -5.381 -10.770 132.218  1.00133.31           C
ATOM    764  CG  LYS A 103      -5.103  -9.713 131.149  1.00133.31           C
ATOM    765  CD  LYS A 103      -6.357  -8.953 130.711  1.00133.31           C
ATOM    766  CE  LYS A 103      -6.090  -7.890 129.645  1.00133.31           C
ATOM    767  NZ  LYS A 103      -7.364  -7.266 129.224  1.00133.31           N
ATOM    768  C   LYS A 103      -5.348 -12.808 130.854  1.00133.31           C
ATOM    769  O   LYS A 103      -4.608 -13.647 131.368  1.00133.31           O
ATOM    770  N   SER A 104      -5.402 -12.630 129.513  1.00 50.54           N
ATOM    771  CA  SER A 104      -4.592 -13.433 128.631  1.00 50.54           C
ATOM    772  CB  SER A 104      -5.314 -14.676 128.080  1.00 50.54           C
ATOM    773  OG  SER A 104      -5.568 -15.604 129.124  1.00 50.54           O
ATOM    774  C   SER A 104      -4.178 -12.613 127.442  1.00 50.54           C
ATOM    775  O   SER A 104      -4.712 -11.529 127.216  1.00 50.54           O
ATOM    776  N   PHE A 105      -3.165 -13.096 126.675  1.00 74.45           N
ATOM    777  CA  PHE A 105      -2.764 -12.410 125.473  1.00 74.45           C
ATOM    778  CB  PHE A 105      -1.928 -11.137 125.726  1.00 74.45           C
ATOM    779  CG  PHE A 105      -0.613 -11.510 126.326  1.00 74.45           C
ATOM    780  CD1 PHE A 105       0.450 -11.857 125.522  1.00 74.45           C
ATOM    781  CD2 PHE A 105      -0.436 -11.503 127.691  1.00 74.45           C
ATOM    782  CE1 PHE A 105       1.666 -12.198 126.065  1.00 74.45           C
ATOM    783  CE2 PHE A 105       0.777 -11.843 128.239  1.00 74.45           C
ATOM    784  CZ  PHE A 105       1.830 -12.192 127.428  1.00 74.45           C
ATOM    785  C   PHE A 105      -1.939 -13.327 124.608  1.00 74.45           C
ATOM    786  O   PHE A 105      -1.236 -14.207 125.103  1.00 74.45           O
ATOM    787  N   VAL A 106      -2.030 -13.143 123.270  1.00 51.79           N
ATOM    788  CA  VAL A 106      -1.219 -13.875 122.332  1.00 51.79           C
ATOM    789  CB  VAL A 106      -1.893 -14.116 121.011  1.00 51.79           C
ATOM    790  CG1 VAL A 106      -0.892 -14.801 120.065  1.00 51.79           C
ATOM    791  CG2 VAL A 106      -3.168 -14.941 121.257  1.00 51.79           C
ATOM    792  C   VAL A 106      -0.006 -13.021 122.094  1.00 51.79           C
ATOM    793  O   VAL A 106      -0.119 -11.802 121.980  1.00 51.79           O
ATOM    794  N   HIS A 107       1.196 -13.634 122.030  1.00 77.76           N
ATOM    795  CA  HIS A 107       2.411 -12.873 121.855  1.00 77.76           C
ATOM    796  ND1 HIS A 107       4.659 -13.512 124.461  1.00 77.76           N
ATOM    797  CG  HIS A 107       3.799 -14.103 123.563  1.00 77.76           C
ATOM    798  CB  HIS A 107       3.678 -13.701 122.122  1.00 77.76           C
ATOM    799  NE2 HIS A 107       3.553 -15.083 125.579  1.00 77.76           N
ATOM    800  CD2 HIS A 107       3.130 -15.060 124.263  1.00 77.76           C
ATOM    801  CE1 HIS A 107       4.471 -14.137 125.651  1.00 77.76           C
ATOM    802  C   HIS A 107       2.468 -12.330 120.451  1.00 77.76           C
ATOM    803  O   HIS A 107       2.175 -13.033 119.487  1.00 77.76           O
ATOM    804  N   GLY A 108       2.738 -11.010 120.354  1.00 93.59           N
ATOM    805  CA  GLY A 108       2.850 -10.145 119.201  1.00 93.59           C
ATOM    806  C   GLY A 108       4.150 -10.056 118.427  1.00 93.59           C
ATOM    807  O   GLY A 108       4.125  -9.611 117.281  1.00 93.59           O
ATOM    808  N   VAL A 109       5.331 -10.319 119.027  1.00149.98           N
ATOM    809  CA  VAL A 109       6.554 -10.011 118.312  1.00149.98           C
ATOM    810  CB  VAL A 109       7.552  -9.286 119.173  1.00149.98           C
ATOM    811  CG1 VAL A 109       8.859  -9.092 118.386  1.00149.98           C
ATOM    812  CG2 VAL A 109       6.910  -7.972 119.651  1.00149.98           C
ATOM    813  C   VAL A 109       7.214 -11.264 117.812  1.00149.98           C
ATOM    814  O   VAL A 109       7.211 -12.281 118.506  1.00149.98           O
ATOM    815  N   THR A 110       7.816 -11.247 116.590  1.00155.89           N
ATOM    816  CA  THR A 110       7.859 -10.154 115.648  1.00155.89           C
ATOM    817  CB  THR A 110       8.894 -10.311 114.568  1.00155.89           C
ATOM    818  OG1 THR A 110       8.639 -11.471 113.792  1.00155.89           O
ATOM    819  CG2 THR A 110      10.285 -10.390 115.221  1.00155.89           C
ATOM    820  C   THR A 110       6.517 -10.022 114.995  1.00155.89           C
ATOM    821  O   THR A 110       6.130  -8.946 114.540  1.00155.89           O
ATOM    822  N   VAL A 111       5.802 -11.155 114.884  1.00122.46           N
ATOM    823  CA  VAL A 111       4.493 -11.215 114.307  1.00122.46           C
ATOM    824  CB  VAL A 111       4.483 -12.034 113.047  1.00122.46           C
ATOM    825  CG1 VAL A 111       4.897 -13.471 113.397  1.00122.46           C
ATOM    826  CG2 VAL A 111       3.111 -11.919 112.372  1.00122.46           C
ATOM    827  C   VAL A 111       3.618 -11.877 115.335  1.00122.46           C
ATOM    828  O   VAL A 111       4.095 -12.272 116.397  1.00122.46           O
ATOM    829  N   LYS A 112       2.297 -11.963 115.069  1.00163.26           N
ATOM    830  CA  LYS A 112       1.387 -12.620 115.964  1.00163.26           C
ATOM    831  CB  LYS A 112      -0.021 -12.715 115.347  1.00163.26           C
ATOM    832  CG  LYS A 112      -1.146 -13.178 116.272  1.00163.26           C
ATOM    833  CD  LYS A 112      -1.672 -12.080 117.192  1.00163.26           C
ATOM    834  CE  LYS A 112      -2.991 -12.440 117.875  1.00163.26           C
ATOM    835  NZ  LYS A 112      -4.081 -12.489 116.875  1.00163.26           N
ATOM    836  C   LYS A 112       1.898 -14.023 116.080  1.00163.26           C
ATOM    837  O   LYS A 112       2.163 -14.669 115.068  1.00163.26           O
ATOM    838  N   ASN A 113       2.053 -14.538 117.319  1.00 84.06           N
ATOM    839  CA  ASN A 113       2.553 -15.875 117.467  1.00 84.06           C
ATOM    840  CB  ASN A 113       3.094 -16.179 118.874  1.00 84.06           C
ATOM    841  CG  ASN A 113       4.376 -15.380 119.072  1.00 84.06           C
ATOM    842  OD1 ASN A 113       4.953 -15.373 120.157  1.00 84.06           O
ATOM    843  ND2 ASN A 113       4.838 -14.682 118.002  1.00 84.06           N
ATOM    844  C   ASN A 113       1.391 -16.782 117.214  1.00 84.06           C
ATOM    845  O   ASN A 113       0.700 -17.217 118.136  1.00 84.06           O
ATOM    846  N   ARG A 114       1.183 -17.097 115.921  1.00218.61           N
ATOM    847  CA  ARG A 114       0.065 -17.846 115.433  1.00218.61           C
ATOM    848  CB  ARG A 114      -1.029 -16.844 115.021  1.00218.61           C
ATOM    849  CG  ARG A 114      -2.182 -17.352 114.175  1.00218.61           C
ATOM    850  CD  ARG A 114      -3.311 -16.322 114.053  1.00218.61           C
ATOM    851  NE  ARG A 114      -2.787 -15.112 113.356  1.00218.61           N
ATOM    852  CZ  ARG A 114      -3.612 -14.039 113.165  1.00218.61           C
ATOM    853  NH1 ARG A 114      -4.889 -14.069 113.647  1.00218.61           N
ATOM    854  NH2 ARG A 114      -3.168 -12.938 112.492  1.00218.61           N
ATOM    855  C   ARG A 114       0.538 -18.612 114.223  1.00218.61           C
ATOM    856  O   ARG A 114       1.454 -18.168 113.531  1.00218.61           O
ATOM    857  N   MET A 115      -0.066 -19.796 113.950  1.00 59.15           N
ATOM    858  CA  MET A 115       0.339 -20.611 112.829  1.00 59.15           C
ATOM    859  CB  MET A 115       1.308 -21.736 113.227  1.00 59.15           C
ATOM    860  CG  MET A 115       1.744 -22.610 112.050  1.00 59.15           C
ATOM    861  SD  MET A 115       2.674 -24.097 112.523  1.00 59.15           S
ATOM    862  CE  MET A 115       1.259 -24.924 113.305  1.00 59.15           C
ATOM    863  C   MET A 115      -0.858 -21.296 112.216  1.00 59.15           C
ATOM    864  O   MET A 115      -1.734 -21.790 112.926  1.00 59.15           O
ATOM    865  N   ILE A 116      -0.918 -21.340 110.861  1.00104.48           N
ATOM    866  CA  ILE A 116      -1.974 -22.025 110.154  1.00104.48           C
ATOM    867  CB  ILE A 116      -2.853 -21.103 109.353  1.00104.48           C
ATOM    868  CG2 ILE A 116      -3.720 -21.957 108.415  1.00104.48           C
ATOM    869  CG1 ILE A 116      -3.675 -20.192 110.279  1.00104.48           C
ATOM    870  CD1 ILE A 116      -4.683 -20.956 111.137  1.00104.48           C
ATOM    871  C   ILE A 116      -1.339 -22.984 109.185  1.00104.48           C
ATOM    872  O   ILE A 116      -0.499 -22.591 108.376  1.00104.48           O
ATOM    873  N   ARG A 117      -1.720 -24.280 109.254  1.00110.22           N
ATOM    874  CA  ARG A 117      -1.196 -25.264 108.346  1.00110.22           C
ATOM    875  CB  ARG A 117      -0.247 -26.255 109.047  1.00110.22           C
ATOM    876  CG  ARG A 117       0.489 -27.215 108.112  1.00110.22           C
ATOM    877  CD  ARG A 117       1.604 -27.994 108.813  1.00110.22           C
ATOM    878  NE  ARG A 117       2.704 -27.027 109.082  1.00110.22           N
ATOM    879  CZ  ARG A 117       3.583 -27.218 110.109  1.00110.22           C
ATOM    880  NH1 ARG A 117       3.441 -28.274 110.963  1.00110.22           N
ATOM    881  NH2 ARG A 117       4.614 -26.340 110.279  1.00110.22           N
ATOM    882  C   ARG A 117      -2.364 -26.019 107.782  1.00110.22           C
ATOM    883  O   ARG A 117      -3.099 -26.676 108.518  1.00110.22           O
ATOM    884  N   LEU A 118      -2.568 -25.922 106.449  1.00 61.51           N
ATOM    885  CA  LEU A 118      -3.667 -26.570 105.782  1.00 61.51           C
ATOM    886  CB  LEU A 118      -4.191 -25.792 104.559  1.00 61.51           C
ATOM    887  CG  LEU A 118      -4.769 -24.403 104.895  1.00 61.51           C
ATOM    888  CD1 LEU A 118      -5.389 -23.743 103.652  1.00 61.51           C
ATOM    889  CD2 LEU A 118      -5.743 -24.470 106.082  1.00 61.51           C
ATOM    890  C   LEU A 118      -3.235 -27.917 105.290  1.00 61.51           C
ATOM    891  O   LEU A 118      -2.058 -28.152 105.020  1.00 61.51           O
ATOM    892  N   HIS A 119      -4.209 -28.841 105.160  1.00 60.01           N
ATOM    893  CA  HIS A 119      -3.952 -30.167 104.669  1.00 60.01           C
ATOM    894  ND1 HIS A 119      -3.715 -30.039 107.890  1.00 60.01           N
ATOM    895  CG  HIS A 119      -3.451 -31.032 106.972  1.00 60.01           C
ATOM    896  CB  HIS A 119      -4.254 -31.243 105.722  1.00 60.01           C
ATOM    897  NE2 HIS A 119      -1.940 -31.146 108.643  1.00 60.01           N
ATOM    898  CD2 HIS A 119      -2.365 -31.699 107.447  1.00 60.01           C
ATOM    899  CE1 HIS A 119      -2.782 -30.153 108.868  1.00 60.01           C
ATOM    900  C   HIS A 119      -4.879 -30.370 103.500  1.00 60.01           C
ATOM    901  O   HIS A 119      -5.942 -29.754 103.444  1.00 60.01           O
ATOM    902  N   PRO A 120      -4.523 -31.215 102.559  1.00158.07           N
ATOM    903  CA  PRO A 120      -5.341 -31.412 101.389  1.00158.07           C
ATOM    904  CD  PRO A 120      -3.132 -31.560 102.322  1.00158.07           C
ATOM    905  CB  PRO A 120      -4.526 -32.317 100.470  1.00158.07           C
ATOM    906  CG  PRO A 120      -3.067 -31.993 100.846  1.00158.07           C
ATOM    907  C   PRO A 120      -6.708 -31.926 101.723  1.00158.07           C
ATOM    908  O   PRO A 120      -7.647 -31.638 100.982  1.00158.07           O
ATOM    909  N   ASP A 121      -6.842 -32.689 102.822  1.00 73.54           N
ATOM    910  CA  ASP A 121      -8.106 -33.233 103.230  1.00 73.54           C
ATOM    911  CB  ASP A 121      -8.021 -34.348 104.300  1.00 73.54           C
ATOM    912  CG  ASP A 121      -7.450 -33.829 105.610  1.00 73.54           C
ATOM    913  OD1 ASP A 121      -6.683 -32.832 105.579  1.00 73.54           O
ATOM    914  OD2 ASP A 121      -7.775 -34.436 106.665  1.00 73.54           O
ATOM    915  C   ASP A 121      -9.007 -32.126 103.700  1.00 73.54           C
ATOM    916  O   ASP A 121     -10.224 -32.302 103.747  1.00 73.54           O
ATOM    917  N   GLY A 122      -8.440 -30.957 104.074  1.00 35.21           N
ATOM    918  CA  GLY A 122      -9.258 -29.860 104.521  1.00 35.21           C
ATOM    919  C   GLY A 122      -9.035 -29.609 105.983  1.00 35.21           C
ATOM    920  O   GLY A 122      -9.630 -28.697 106.558  1.00 35.21           O
ATOM    921  N   THR A 123      -8.163 -30.406 106.628  1.00 41.16           N
ATOM    922  CA  THR A 123      -7.919 -30.237 108.034  1.00 41.16           C
ATOM    923  CB  THR A 123      -7.235 -31.418 108.654  1.00 41.16           C
ATOM    924  OG1 THR A 123      -8.018 -32.586 108.461  1.00 41.16           O
ATOM    925  CG2 THR A 123      -7.058 -31.152 110.157  1.00 41.16           C
ATOM    926  C   THR A 123      -7.047 -29.036 108.248  1.00 41.16           C
ATOM    927  O   THR A 123      -6.181 -28.719 107.434  1.00 41.16           O
ATOM    928  N   VAL A 124      -7.272 -28.329 109.375  1.00 43.75           N
ATOM    929  CA  VAL A 124      -6.508 -27.155 109.686  1.00 43.75           C
ATOM    930  CB  VAL A 124      -7.358 -25.923 109.812  1.00 43.75           C
ATOM    931  CG1 VAL A 124      -6.461 -24.728 110.178  1.00 43.75           C
ATOM    932  CG2 VAL A 124      -8.143 -25.737 108.503  1.00 43.75           C
ATOM    933  C   VAL A 124      -5.833 -27.363 111.009  1.00 43.75           C
ATOM    934  O   VAL A 124      -6.418 -27.926 111.933  1.00 43.75           O
ATOM    935  N   LEU A 125      -4.556 -26.930 111.100  1.00 75.27           N
ATOM    936  CA  LEU A 125      -3.770 -26.953 112.306  1.00 75.27           C
ATOM    937  CB  LEU A 125      -2.370 -27.558 112.089  1.00 75.27           C
ATOM    938  CG  LEU A 125      -1.427 -27.452 113.302  1.00 75.27           C
ATOM    939  CD1 LEU A 125      -1.987 -28.200 114.521  1.00 75.27           C
ATOM    940  CD2 LEU A 125       0.000 -27.893 112.936  1.00 75.27           C
ATOM    941  C   LEU A 125      -3.587 -25.510 112.668  1.00 75.27           C
ATOM    942  O   LEU A 125      -2.993 -24.750 111.904  1.00 75.27           O
ATOM    943  N   TYR A 126      -4.100 -25.097 113.847  1.00 90.20           N
ATOM    944  CA  TYR A 126      -4.079 -23.712 114.242  1.00 90.20           C
ATOM    945  CB  TYR A 126      -5.527 -23.198 114.394  1.00 90.20           C
ATOM    946  CG  TYR A 126      -5.616 -21.773 114.818  1.00 90.20           C
ATOM    947  CD1 TYR A 126      -5.077 -20.762 114.057  1.00 90.20           C
ATOM    948  CD2 TYR A 126      -6.307 -21.450 115.964  1.00 90.20           C
ATOM    949  CE1 TYR A 126      -5.193 -19.452 114.460  1.00 90.20           C
ATOM    950  CE2 TYR A 126      -6.427 -20.143 116.370  1.00 90.20           C
ATOM    951  CZ  TYR A 126      -5.866 -19.141 115.618  1.00 90.20           C
ATOM    952  OH  TYR A 126      -5.987 -17.797 116.030  1.00 90.20           O
ATOM    953  C   TYR A 126      -3.338 -23.585 115.544  1.00 90.20           C
ATOM    954  O   TYR A 126      -3.734 -24.176 116.548  1.00 90.20           O
ATOM    955  N   GLY A 127      -2.249 -22.779 115.566  1.00 38.73           N
ATOM    956  CA  GLY A 127      -1.449 -22.663 116.760  1.00 38.73           C
ATOM    957  C   GLY A 127      -1.399 -21.236 117.233  1.00 38.73           C
ATOM    958  O   GLY A 127      -1.391 -20.305 116.430  1.00 38.73           O
ATOM    959  N   LEU A 128      -1.362 -21.045 118.574  1.00 71.12           N
ATOM    960  CA  LEU A 128      -1.288 -19.743 119.189  1.00 71.12           C
ATOM    961  CB  LEU A 128      -2.640 -19.218 119.703  1.00 71.12           C
ATOM    962  CG  LEU A 128      -3.635 -18.815 118.604  1.00 71.12           C
ATOM    963  CD1 LEU A 128      -4.951 -18.306 119.214  1.00 71.12           C
ATOM    964  CD2 LEU A 128      -3.007 -17.791 117.646  1.00 71.12           C
ATOM    965  C   LEU A 128      -0.412 -19.821 120.407  1.00 71.12           C
ATOM    966  O   LEU A 128      -0.447 -20.802 121.149  1.00 71.12           O
ATOM    967  N   ARG A 129       0.402 -18.771 120.653  1.00142.60           N
ATOM    968  CA  ARG A 129       1.199 -18.766 121.848  1.00142.60           C
ATOM    969  CB  ARG A 129       2.670 -18.363 121.629  1.00142.60           C
ATOM    970  CG  ARG A 129       3.534 -18.548 122.881  1.00142.60           C
ATOM    971  CD  ARG A 129       5.041 -18.467 122.620  1.00142.60           C
ATOM    972  NE  ARG A 129       5.336 -17.086 122.153  1.00142.60           N
ATOM    973  CZ  ARG A 129       6.482 -16.449 122.534  1.00142.60           C
ATOM    974  NH1 ARG A 129       7.393 -17.084 123.322  1.00142.60           N
ATOM    975  NH2 ARG A 129       6.719 -15.165 122.141  1.00142.60           N
ATOM    976  C   ARG A 129       0.559 -17.792 122.794  1.00142.60           C
ATOM    977  O   ARG A 129       0.542 -16.586 122.548  1.00142.60           O
ATOM    978  N   ILE A 130       0.033 -18.309 123.926  1.00 63.99           N
ATOM    979  CA  ILE A 130      -0.725 -17.508 124.849  1.00 63.99           C
ATOM    980  CB  ILE A 130      -2.128 -18.024 124.998  1.00 63.99           C
ATOM    981  CG2 ILE A 130      -2.853 -17.192 126.069  1.00 63.99           C
ATOM    982  CG1 ILE A 130      -2.829 -18.022 123.630  1.00 63.99           C
ATOM    983  CD1 ILE A 130      -4.091 -18.879 123.592  1.00 63.99           C
ATOM    984  C   ILE A 130      -0.105 -17.543 126.219  1.00 63.99           C
ATOM    985  O   ILE A 130       0.530 -18.521 126.613  1.00 63.99           O
ATOM    986  N   THR A 131      -0.243 -16.419 126.958  1.00 52.52           N
ATOM    987  CA  THR A 131       0.151 -16.327 128.337  1.00 52.52           C
ATOM    988  CB  THR A 131       1.089 -15.196 128.637  1.00 52.52           C
ATOM    989  OG1 THR A 131       2.295 -15.358 127.905  1.00 52.52           O
ATOM    990  CG2 THR A 131       1.384 -15.178 130.146  1.00 52.52           C
ATOM    991  C   THR A 131      -1.129 -16.081 129.070  1.00 52.52           C
ATOM    992  O   THR A 131      -1.896 -15.194 128.693  1.00 52.52           O
ATOM    993  N   THR A 132      -1.403 -16.874 130.128  1.00 56.21           N
ATOM    994  CA  THR A 132      -2.674 -16.762 130.783  1.00 56.21           C
ATOM    995  CB  THR A 132      -3.538 -17.965 130.527  1.00 56.21           C
ATOM    996  OG1 THR A 132      -3.709 -18.155 129.130  1.00 56.21           O
ATOM    997  CG2 THR A 132      -4.903 -17.759 131.203  1.00 56.21           C
ATOM    998  C   THR A 132      -2.498 -16.683 132.268  1.00 56.21           C
ATOM    999  O   THR A 132      -1.719 -17.425 132.864  1.00 56.21           O
ATOM   1000  N   THR A 133      -3.244 -15.756 132.900  1.00 51.25           N
ATOM   1001  CA  THR A 133      -3.300 -15.670 134.328  1.00 51.25           C
ATOM   1002  CB  THR A 133      -3.252 -14.263 134.849  1.00 51.25           C
ATOM   1003  OG1 THR A 133      -2.045 -13.634 134.442  1.00 51.25           O
ATOM   1004  CG2 THR A 133      -3.347 -14.293 136.384  1.00 51.25           C
ATOM   1005  C   THR A 133      -4.642 -16.241 134.652  1.00 51.25           C
ATOM   1006  O   THR A 133      -5.669 -15.684 134.263  1.00 51.25           O
ATOM   1007  N   ALA A 134      -4.661 -17.392 135.354  1.00 35.29           N
ATOM   1008  CA  ALA A 134      -5.898 -18.060 135.643  1.00 35.29           C
ATOM   1009  CB  ALA A 134      -5.958 -19.497 135.097  1.00 35.29           C
ATOM   1010  C   ALA A 134      -6.061 -18.140 137.128  1.00 35.29           C
ATOM   1011  O   ALA A 134      -5.085 -18.226 137.873  1.00 35.29           O
ATOM   1012  N   ALA A 135      -7.327 -18.099 137.591  1.00 40.57           N
ATOM   1013  CA  ALA A 135      -7.620 -18.118 138.994  1.00 40.57           C
ATOM   1014  CB  ALA A 135      -9.064 -17.700 139.322  1.00 40.57           C
ATOM   1015  C   ALA A 135      -7.389 -19.485 139.562  1.00 40.57           C
ATOM   1016  O   ALA A 135      -7.637 -20.504 138.919  1.00 40.57           O
ATOM   1017  N   CYS A 136      -6.871 -19.518 140.808  1.00 64.17           N
ATOM   1018  CA  CYS A 136      -6.656 -20.748 141.514  1.00 64.17           C
ATOM   1019  CB  CYS A 136      -5.212 -21.284 141.359  1.00 64.17           C
ATOM   1020  SG  CYS A 136      -4.955 -22.937 142.077  1.00 64.17           S
ATOM   1021  C   CYS A 136      -6.940 -20.455 142.961  1.00 64.17           C
ATOM   1022  O   CYS A 136      -6.102 -19.889 143.665  1.00 64.17           O
ATOM   1023  N   MET A 137      -8.151 -20.828 143.437  1.00 43.78           N
ATOM   1024  CA  MET A 137      -8.531 -20.612 144.808  1.00 43.78           C
ATOM   1025  CB  MET A 137     -10.017 -20.903 145.085  1.00 43.78           C
ATOM   1026  CG  MET A 137     -10.406 -20.753 146.557  1.00 43.78           C
ATOM   1027  SD  MET A 137     -10.342 -19.053 147.191  1.00 43.78           S
ATOM   1028  CE  MET A 137     -10.877 -19.497 148.869  1.00 43.78           C
ATOM   1029  C   MET A 137      -7.720 -21.560 145.628  1.00 43.78           C
ATOM   1030  O   MET A 137      -7.584 -22.729 145.271  1.00 43.78           O
ATOM   1031  N   MET A 138      -7.169 -21.086 146.766  1.00 57.08           N
ATOM   1032  CA  MET A 138      -6.274 -21.933 147.499  1.00 57.08           C
ATOM   1033  CB  MET A 138      -4.838 -21.388 147.523  1.00 57.08           C
ATOM   1034  CG  MET A 138      -4.205 -21.321 146.133  1.00 57.08           C
ATOM   1035  SD  MET A 138      -2.582 -20.510 146.075  1.00 57.08           S
ATOM   1036  CE  MET A 138      -2.460 -20.569 144.264  1.00 57.08           C
ATOM   1037  C   MET A 138      -6.700 -22.082 148.929  1.00 57.08           C
ATOM   1038  O   MET A 138      -7.219 -21.150 149.543  1.00 57.08           O
ATOM   1039  N   ASP A 139      -6.470 -23.297 149.481  1.00 56.18           N
ATOM   1040  CA  ASP A 139      -6.761 -23.622 150.851  1.00 56.18           C
ATOM   1041  CB  ASP A 139      -7.457 -24.986 151.020  1.00 56.18           C
ATOM   1042  CG  ASP A 139      -7.977 -25.107 152.449  1.00 56.18           C
ATOM   1043  OD1 ASP A 139      -7.521 -24.319 153.320  1.00 56.18           O
ATOM   1044  OD2 ASP A 139      -8.843 -25.991 152.687  1.00 56.18           O
ATOM   1045  C   ASP A 139      -5.444 -23.679 151.572  1.00 56.18           C
ATOM   1046  O   ASP A 139      -4.670 -24.623 151.425  1.00 56.18           O
ATOM   1047  N   LEU A 140      -5.169 -22.601 152.327  1.00119.56           N
ATOM   1048  CA  LEU A 140      -4.019 -22.247 153.119  1.00119.56           C
ATOM   1049  CB  LEU A 140      -3.896 -20.727 153.302  1.00119.56           C
ATOM   1050  CG  LEU A 140      -3.692 -20.002 151.956  1.00119.56           C
ATOM   1051  CD1 LEU A 140      -3.567 -18.482 152.146  1.00119.56           C
ATOM   1052  CD2 LEU A 140      -2.513 -20.605 151.173  1.00119.56           C
ATOM   1053  C   LEU A 140      -3.946 -22.908 154.471  1.00119.56           C
ATOM   1054  O   LEU A 140      -3.024 -22.622 155.233  1.00119.56           O
ATOM   1055  N   ARG A 141      -4.955 -23.695 154.884  1.00118.13           N
ATOM   1056  CA  ARG A 141      -4.945 -24.193 156.236  1.00118.13           C
ATOM   1057  CB  ARG A 141      -6.142 -25.114 156.530  1.00118.13           C
ATOM   1058  CG  ARG A 141      -7.459 -24.340 156.614  1.00118.13           C
ATOM   1059  CD  ARG A 141      -8.700 -25.217 156.776  1.00118.13           C
ATOM   1060  NE  ARG A 141      -9.851 -24.302 157.017  1.00118.13           N
ATOM   1061  CZ  ARG A 141     -10.486 -23.702 155.969  1.00118.13           C
ATOM   1062  NH1 ARG A 141     -10.061 -23.930 154.693  1.00118.13           N
ATOM   1063  NH2 ARG A 141     -11.540 -22.865 156.198  1.00118.13           N
ATOM   1064  C   ARG A 141      -3.672 -24.939 156.558  1.00118.13           C
ATOM   1065  O   ARG A 141      -3.102 -24.728 157.628  1.00118.13           O
ATOM   1066  N   ARG A 142      -3.213 -25.841 155.667  1.00109.73           N
ATOM   1067  CA  ARG A 142      -2.027 -26.657 155.806  1.00109.73           C
ATOM   1068  CB  ARG A 142      -2.010 -27.864 154.856  1.00109.73           C
ATOM   1069  CG  ARG A 142      -3.142 -28.858 155.120  1.00109.73           C
ATOM   1070  CD  ARG A 142      -2.956 -30.194 154.398  1.00109.73           C
ATOM   1071  NE  ARG A 142      -2.481 -31.187 155.403  1.00109.73           N
ATOM   1072  CZ  ARG A 142      -1.168 -31.228 155.773  1.00109.73           C
ATOM   1073  NH1 ARG A 142      -0.285 -30.312 155.278  1.00109.73           N
ATOM   1074  NH2 ARG A 142      -0.738 -32.185 156.646  1.00109.73           N
ATOM   1075  C   ARG A 142      -0.743 -25.891 155.576  1.00109.73           C
ATOM   1076  O   ARG A 142       0.339 -26.380 155.896  1.00109.73           O
ATOM   1077  N   TYR A 143      -0.821 -24.725 154.912  1.00110.90           N
ATOM   1078  CA  TYR A 143       0.292 -23.877 154.542  1.00110.90           C
ATOM   1079  CB  TYR A 143      -0.232 -22.456 154.235  1.00110.90           C
ATOM   1080  CG  TYR A 143       0.836 -21.481 153.879  1.00110.90           C
ATOM   1081  CD1 TYR A 143       1.573 -20.865 154.864  1.00110.90           C
ATOM   1082  CD2 TYR A 143       1.073 -21.152 152.563  1.00110.90           C
ATOM   1083  CE1 TYR A 143       2.547 -19.951 154.541  1.00110.90           C
ATOM   1084  CE2 TYR A 143       2.047 -20.237 152.234  1.00110.90           C
ATOM   1085  CZ  TYR A 143       2.786 -19.637 153.225  1.00110.90           C
ATOM   1086  OH  TYR A 143       3.786 -18.697 152.893  1.00110.90           O
ATOM   1087  C   TYR A 143       1.300 -23.819 155.654  1.00110.90           C
ATOM   1088  O   TYR A 143       0.898 -23.653 156.808  1.00110.90           O
ATOM   1089  N   PRO A 144       2.606 -23.918 155.422  1.00116.74           N
ATOM   1090  CA  PRO A 144       3.286 -24.125 154.148  1.00116.74           C
ATOM   1091  CD  PRO A 144       3.500 -23.329 156.406  1.00116.74           C
ATOM   1092  CB  PRO A 144       4.679 -23.516 154.315  1.00116.74           C
ATOM   1093  CG  PRO A 144       4.912 -23.502 155.833  1.00116.74           C
ATOM   1094  C   PRO A 144       3.377 -25.546 153.642  1.00116.74           C
ATOM   1095  O   PRO A 144       4.015 -25.756 152.611  1.00116.74           O
ATOM   1096  N   LEU A 145       2.850 -26.517 154.404  1.00176.85           N
ATOM   1097  CA  LEU A 145       2.802 -27.945 154.207  1.00176.85           C
ATOM   1098  CB  LEU A 145       2.613 -28.740 155.512  1.00176.85           C
ATOM   1099  CG  LEU A 145       3.852 -28.689 156.432  1.00176.85           C
ATOM   1100  CD1 LEU A 145       4.105 -27.278 156.985  1.00176.85           C
ATOM   1101  CD2 LEU A 145       3.777 -29.758 157.532  1.00176.85           C
ATOM   1102  C   LEU A 145       1.756 -28.378 153.213  1.00176.85           C
ATOM   1103  O   LEU A 145       1.368 -29.544 153.233  1.00176.85           O
ATOM   1104  N   ASP A 146       1.124 -27.439 152.481  1.00 96.11           N
ATOM   1105  CA  ASP A 146       0.002 -27.712 151.612  1.00 96.11           C
ATOM   1106  CB  ASP A 146      -0.957 -26.508 151.518  1.00 96.11           C
ATOM   1107  CG  ASP A 146      -0.206 -25.301 150.955  1.00 96.11           C
ATOM   1108  OD1 ASP A 146       0.978 -25.093 151.332  1.00 96.11           O
ATOM   1109  OD2 ASP A 146      -0.815 -24.565 150.134  1.00 96.11           O
ATOM   1110  C   ASP A 146       0.336 -28.129 150.202  1.00 96.11           C
ATOM   1111  O   ASP A 146       1.484 -28.128 149.755  1.00 96.11           O
ATOM   1112  N   GLU A 147      -0.739 -28.541 149.482  1.00105.31           N
ATOM   1113  CA  GLU A 147      -0.725 -28.925 148.098  1.00105.31           C
ATOM   1114  CB  GLU A 147      -0.889 -30.442 147.910  1.00105.31           C
ATOM   1115  CG  GLU A 147      -0.461 -30.954 146.537  1.00105.31           C
ATOM   1116  CD  GLU A 147      -0.646 -32.464 146.544  1.00105.31           C
ATOM   1117  OE1 GLU A 147      -1.800 -32.917 146.773  1.00105.31           O
ATOM   1118  OE2 GLU A 147       0.365 -33.186 146.329  1.00105.31           O
ATOM   1119  C   GLU A 147      -1.911 -28.238 147.476  1.00105.31           C
ATOM   1120  O   GLU A 147      -2.986 -28.187 148.073  1.00105.31           O
ATOM   1121  N   GLN A 148      -1.751 -27.677 146.258  1.00 47.67           N
ATOM   1122  CA  GLN A 148      -2.842 -26.954 145.664  1.00 47.67           C
ATOM   1123  CB  GLN A 148      -2.524 -25.467 145.436  1.00 47.67           C
ATOM   1124  CG  GLN A 148      -2.211 -24.712 146.729  1.00 47.67           C
ATOM   1125  CD  GLN A 148      -3.466 -24.698 147.589  1.00 47.67           C
ATOM   1126  OE1 GLN A 148      -4.586 -24.737 147.082  1.00 47.67           O
ATOM   1127  NE2 GLN A 148      -3.276 -24.645 148.935  1.00 47.67           N
ATOM   1128  C   GLN A 148      -3.144 -27.547 144.325  1.00 47.67           C
ATOM   1129  O   GLN A 148      -2.268 -28.104 143.666  1.00 47.67           O
ATOM   1130  N   ASN A 149      -4.422 -27.457 143.902  1.00 50.66           N
ATOM   1131  CA  ASN A 149      -4.815 -27.950 142.613  1.00 50.66           C
ATOM   1132  CB  ASN A 149      -6.041 -28.882 142.672  1.00 50.66           C
ATOM   1133  CG  ASN A 149      -6.293 -29.483 141.294  1.00 50.66           C
ATOM   1134  OD1 ASN A 149      -5.971 -28.898 140.261  1.00 50.66           O
ATOM   1135  ND2 ASN A 149      -6.900 -30.699 141.275  1.00 50.66           N
ATOM   1136  C   ASN A 149      -5.196 -26.757 141.790  1.00 50.66           C
ATOM   1137  O   ASN A 149      -6.124 -26.028 142.136  1.00 50.66           O
ATOM   1138  N   CYS A 150      -4.477 -26.518 140.674  1.00 52.40           N
ATOM   1139  CA  CYS A 150      -4.823 -25.405 139.834  1.00 52.40           C
ATOM   1140  CB  CYS A 150      -3.694 -24.367 139.666  1.00 52.40           C
ATOM   1141  SG  CYS A 150      -3.211 -23.599 141.249  1.00 52.40           S
ATOM   1142  C   CYS A 150      -5.193 -25.963 138.495  1.00 52.40           C
ATOM   1143  O   CYS A 150      -4.619 -26.952 138.041  1.00 52.40           O
ATOM   1144  N   THR A 151      -6.186 -25.343 137.825  1.00122.40           N
ATOM   1145  CA  THR A 151      -6.666 -25.903 136.596  1.00122.40           C
ATOM   1146  CB  THR A 151      -7.960 -26.635 136.808  1.00122.40           C
ATOM   1147  OG1 THR A 151      -8.442 -27.190 135.596  1.00122.40           O
ATOM   1148  CG2 THR A 151      -8.978 -25.677 137.439  1.00122.40           C
ATOM   1149  C   THR A 151      -6.857 -24.844 135.553  1.00122.40           C
ATOM   1150  O   THR A 151      -6.873 -23.649 135.845  1.00122.40           O
ATOM   1151  N   LEU A 152      -6.948 -25.292 134.280  1.00 73.09           N
ATOM   1152  CA  LEU A 152      -7.193 -24.436 133.154  1.00 73.09           C
ATOM   1153  CB  LEU A 152      -6.034 -24.460 132.142  1.00 73.09           C
ATOM   1154  CG  LEU A 152      -6.156 -23.426 131.012  1.00 73.09           C
ATOM   1155  CD1 LEU A 152      -6.095 -21.992 131.565  1.00 73.09           C
ATOM   1156  CD2 LEU A 152      -5.108 -23.681 129.916  1.00 73.09           C
ATOM   1157  C   LEU A 152      -8.423 -24.984 132.495  1.00 73.09           C
ATOM   1158  O   LEU A 152      -8.428 -26.120 132.021  1.00 73.09           O
ATOM   1159  N   GLU A 153      -9.506 -24.179 132.454  1.00 97.81           N
ATOM   1160  CA  GLU A 153     -10.757 -24.641 131.918  1.00 97.81           C
ATOM   1161  CB  GLU A 153     -11.973 -24.155 132.728  1.00 97.81           C
ATOM   1162  CG  GLU A 153     -11.961 -24.616 134.189  1.00 97.81           C
ATOM   1163  CD  GLU A 153     -12.063 -26.134 134.229  1.00 97.81           C
ATOM   1164  OE1 GLU A 153     -13.065 -26.681 133.696  1.00 97.81           O
ATOM   1165  OE2 GLU A 153     -11.133 -26.768 134.796  1.00 97.81           O
ATOM   1166  C   GLU A 153     -10.901 -24.104 130.528  1.00 97.81           C
ATOM   1167  O   GLU A 153     -10.860 -22.895 130.303  1.00 97.81           O
ATOM   1168  N   ILE A 154     -11.095 -25.012 129.552  1.00 63.93           N
ATOM   1169  CA  ILE A 154     -11.204 -24.629 128.173  1.00 63.93           C
ATOM   1170  CB  ILE A 154     -10.298 -25.442 127.296  1.00 63.93           C
ATOM   1171  CG2 ILE A 154     -10.589 -25.091 125.826  1.00 63.93           C
ATOM   1172  CG1 ILE A 154      -8.836 -25.224 127.721  1.00 63.93           C
ATOM   1173  CD1 ILE A 154      -7.874 -26.279 127.181  1.00 63.93           C
ATOM   1174  C   ILE A 154     -12.610 -24.893 127.713  1.00 63.93           C
ATOM   1175  O   ILE A 154     -13.117 -25.999 127.896  1.00 63.93           O
ATOM   1176  N   GLU A 155     -13.296 -23.879 127.128  1.00136.31           N
ATOM   1177  CA  GLU A 155     -14.609 -24.156 126.606  1.00136.31           C
ATOM   1178  CB  GLU A 155     -15.779 -24.124 127.618  1.00136.31           C
ATOM   1179  CG  GLU A 155     -16.140 -22.790 128.257  1.00136.31           C
ATOM   1180  CD  GLU A 155     -17.427 -23.028 129.047  1.00136.31           C
ATOM   1181  OE1 GLU A 155     -17.415 -23.894 129.964  1.00136.31           O
ATOM   1182  OE2 GLU A 155     -18.444 -22.355 128.733  1.00136.31           O
ATOM   1183  C   GLU A 155     -14.927 -23.292 125.414  1.00136.31           C
ATOM   1184  O   GLU A 155     -14.151 -22.418 125.032  1.00136.31           O
ATOM   1185  N   SER A 156     -16.081 -23.573 124.764  1.00 61.77           N
ATOM   1186  CA  SER A 156     -16.558 -22.877 123.593  1.00 61.77           C
ATOM   1187  CB  SER A 156     -17.444 -23.769 122.705  1.00 61.77           C
ATOM   1188  OG  SER A 156     -17.907 -23.044 121.577  1.00 61.77           O
ATOM   1189  C   SER A 156     -17.406 -21.739 124.074  1.00 61.77           C
ATOM   1190  O   SER A 156     -18.228 -21.907 124.971  1.00 61.77           O
ATOM   1191  N   TYR A 157     -17.184 -20.522 123.537  1.00 97.47           N
ATOM   1192  CA  TYR A 157     -17.932 -19.408 124.047  1.00 97.47           C
ATOM   1193  CB  TYR A 157     -17.302 -18.067 123.628  1.00 97.47           C
ATOM   1194  CG  TYR A 157     -17.934 -16.983 124.429  1.00 97.47           C
ATOM   1195  CD1 TYR A 157     -17.589 -16.815 125.751  1.00 97.47           C
ATOM   1196  CD2 TYR A 157     -18.847 -16.125 123.863  1.00 97.47           C
ATOM   1197  CE1 TYR A 157     -18.157 -15.818 126.507  1.00 97.47           C
ATOM   1198  CE2 TYR A 157     -19.417 -15.125 124.614  1.00 97.47           C
ATOM   1199  CZ  TYR A 157     -19.076 -14.971 125.937  1.00 97.47           C
ATOM   1200  OH  TYR A 157     -19.663 -13.944 126.706  1.00 97.47           O
ATOM   1201  C   TYR A 157     -19.384 -19.416 123.617  1.00 97.47           C
ATOM   1202  O   TYR A 157     -20.278 -19.289 124.451  1.00 97.47           O
ATOM   1203  N   GLY A 158     -19.639 -19.428 122.289  1.00 92.81           N
ATOM   1204  CA  GLY A 158     -20.948 -19.410 121.671  1.00 92.81           C
ATOM   1205  C   GLY A 158     -21.595 -20.719 121.324  1.00 92.81           C
ATOM   1206  O   GLY A 158     -22.815 -20.856 121.406  1.00 92.81           O
ATOM   1207  N   TYR A 159     -20.788 -21.684 120.835  1.00 80.16           N
ATOM   1208  CA  TYR A 159     -21.292 -22.896 120.235  1.00 80.16           C
ATOM   1209  CB  TYR A 159     -20.309 -23.539 119.235  1.00 80.16           C
ATOM   1210  CG  TYR A 159     -20.078 -22.630 118.071  1.00 80.16           C
ATOM   1211  CD1 TYR A 159     -20.955 -22.603 117.010  1.00 80.16           C
ATOM   1212  CD2 TYR A 159     -18.971 -21.814 118.031  1.00 80.16           C
ATOM   1213  CE1 TYR A 159     -20.734 -21.772 115.936  1.00 80.16           C
ATOM   1214  CE2 TYR A 159     -18.745 -20.980 116.961  1.00 80.16           C
ATOM   1215  CZ  TYR A 159     -19.628 -20.958 115.909  1.00 80.16           C
ATOM   1216  OH  TYR A 159     -19.401 -20.104 114.807  1.00 80.16           O
ATOM   1217  C   TYR A 159     -21.561 -23.943 121.269  1.00 80.16           C
ATOM   1218  O   TYR A 159     -20.738 -24.197 122.147  1.00 80.16           O
ATOM   1219  N   THR A 160     -22.739 -24.595 121.159  1.00 42.42           N
ATOM   1220  CA  THR A 160     -23.137 -25.646 122.052  1.00 42.42           C
ATOM   1221  CB  THR A 160     -24.626 -25.770 122.190  1.00 42.42           C
ATOM   1222  OG1 THR A 160     -25.215 -26.070 120.933  1.00 42.42           O
ATOM   1223  CG2 THR A 160     -25.179 -24.440 122.731  1.00 42.42           C
ATOM   1224  C   THR A 160     -22.602 -26.948 121.526  1.00 42.42           C
ATOM   1225  O   THR A 160     -21.904 -26.987 120.515  1.00 42.42           O
ATOM   1226  N   THR A 161     -22.945 -28.054 122.219  1.00120.43           N
ATOM   1227  CA  THR A 161     -22.487 -29.385 121.925  1.00120.43           C
ATOM   1228  CB  THR A 161     -22.974 -30.401 122.920  1.00120.43           C
ATOM   1229  OG1 THR A 161     -22.314 -31.643 122.718  1.00120.43           O
ATOM   1230  CG2 THR A 161     -24.494 -30.572 122.761  1.00120.43           C
ATOM   1231  C   THR A 161     -22.978 -29.787 120.569  1.00120.43           C
ATOM   1232  O   THR A 161     -22.378 -30.632 119.909  1.00120.43           O
ATOM   1233  N   ASP A 162     -24.126 -29.243 120.136  1.00 52.36           N
ATOM   1234  CA  ASP A 162     -24.632 -29.601 118.843  1.00 52.36           C
ATOM   1235  CB  ASP A 162     -25.990 -28.944 118.538  1.00 52.36           C
ATOM   1236  CG  ASP A 162     -27.046 -29.593 119.424  1.00 52.36           C
ATOM   1237  OD1 ASP A 162     -26.765 -30.689 119.978  1.00 52.36           O
ATOM   1238  OD2 ASP A 162     -28.151 -29.001 119.556  1.00 52.36           O
ATOM   1239  C   ASP A 162     -23.665 -29.155 117.777  1.00 52.36           C
ATOM   1240  O   ASP A 162     -23.455 -29.866 116.795  1.00 52.36           O
ATOM   1241  N   ASP A 163     -23.134 -27.919 117.897  1.00 94.48           N
ATOM   1242  CA  ASP A 163     -22.216 -27.345 116.943  1.00 94.48           C
ATOM   1243  CB  ASP A 163     -22.268 -25.812 116.970  1.00 94.48           C
ATOM   1244  CG  ASP A 163     -23.644 -25.414 116.456  1.00 94.48           C
ATOM   1245  OD1 ASP A 163     -24.087 -26.005 115.435  1.00 94.48           O
ATOM   1246  OD2 ASP A 163     -24.279 -24.529 117.089  1.00 94.48           O
ATOM   1247  C   ASP A 163     -20.769 -27.754 117.096  1.00 94.48           C
ATOM   1248  O   ASP A 163     -20.089 -27.970 116.094  1.00 94.48           O
ATOM   1249  N   ILE A 164     -20.232 -27.829 118.339  1.00 70.52           N
ATOM   1250  CA  ILE A 164     -18.824 -28.112 118.483  1.00 70.52           C
ATOM   1251  CB  ILE A 164     -17.999 -26.893 118.821  1.00 70.52           C
ATOM   1252  CG2 ILE A 164     -16.573 -27.331 119.194  1.00 70.52           C
ATOM   1253  CG1 ILE A 164     -18.035 -25.893 117.652  1.00 70.52           C
ATOM   1254  CD1 ILE A 164     -17.323 -24.575 117.954  1.00 70.52           C
ATOM   1255  C   ILE A 164     -18.595 -29.139 119.553  1.00 70.52           C
ATOM   1256  O   ILE A 164     -19.346 -29.223 120.524  1.00 70.52           O
ATOM   1257  N   GLU A 165     -17.544 -29.973 119.362  1.00 83.50           N
ATOM   1258  CA  GLU A 165     -17.149 -30.981 120.308  1.00 83.50           C
ATOM   1259  CB  GLU A 165     -17.416 -32.417 119.823  1.00 83.50           C
ATOM   1260  CG  GLU A 165     -18.902 -32.770 119.700  1.00 83.50           C
ATOM   1261  CD  GLU A 165     -19.454 -33.071 121.088  1.00 83.50           C
ATOM   1262  OE1 GLU A 165     -18.819 -32.647 122.090  1.00 83.50           O
ATOM   1263  OE2 GLU A 165     -20.523 -33.734 121.162  1.00 83.50           O
ATOM   1264  C   GLU A 165     -15.663 -30.847 120.494  1.00 83.50           C
ATOM   1265  O   GLU A 165     -14.931 -30.640 119.526  1.00 83.50           O
ATOM   1266  N   PHE A 166     -15.176 -30.962 121.753  1.00125.86           N
ATOM   1267  CA  PHE A 166     -13.764 -30.833 121.996  1.00125.86           C
ATOM   1268  CB  PHE A 166     -13.348 -29.836 123.098  1.00125.86           C
ATOM   1269  CG  PHE A 166     -13.696 -28.434 122.732  1.00125.86           C
ATOM   1270  CD1 PHE A 166     -13.408 -27.933 121.484  1.00125.86           C
ATOM   1271  CD2 PHE A 166     -14.243 -27.593 123.673  1.00125.86           C
ATOM   1272  CE1 PHE A 166     -13.714 -26.630 121.165  1.00125.86           C
ATOM   1273  CE2 PHE A 166     -14.548 -26.289 123.360  1.00125.86           C
ATOM   1274  CZ  PHE A 166     -14.290 -25.806 122.101  1.00125.86           C
ATOM   1275  C   PHE A 166     -13.221 -32.149 122.465  1.00125.86           C
ATOM   1276  O   PHE A 166     -13.923 -32.934 123.100  1.00125.86           O
ATOM   1277  N   TYR A 167     -11.951 -32.442 122.108  1.00 61.40           N
ATOM   1278  CA  TYR A 167     -11.296 -33.626 122.593  1.00 61.40           C
ATOM   1279  CB  TYR A 167     -11.490 -34.873 121.706  1.00 61.40           C
ATOM   1280  CG  TYR A 167     -10.886 -34.646 120.362  1.00 61.40           C
ATOM   1281  CD1 TYR A 167     -11.581 -33.976 119.382  1.00 61.40           C
ATOM   1282  CD2 TYR A 167      -9.626 -35.120 120.077  1.00 61.40           C
ATOM   1283  CE1 TYR A 167     -11.025 -33.773 118.141  1.00 61.40           C
ATOM   1284  CE2 TYR A 167      -9.064 -34.920 118.837  1.00 61.40           C
ATOM   1285  CZ  TYR A 167      -9.765 -34.245 117.867  1.00 61.40           C
ATOM   1286  OH  TYR A 167      -9.191 -34.040 116.595  1.00 61.40           O
ATOM   1287  C   TYR A 167      -9.826 -33.343 122.705  1.00 61.40           C
ATOM   1288  O   TYR A 167      -9.296 -32.463 122.028  1.00 61.40           O
ATOM   1289  N   TRP A 168      -9.118 -34.091 123.577  1.00 65.46           N
ATOM   1290  CA  TRP A 168      -7.704 -33.875 123.700  1.00 65.46           C
ATOM   1291  CB  TRP A 168      -7.126 -34.280 125.067  1.00 65.46           C
ATOM   1292  CG  TRP A 168      -7.597 -33.420 126.217  1.00 65.46           C
ATOM   1293  CD2 TRP A 168      -7.052 -32.130 126.537  1.00 65.46           C
ATOM   1294  CD1 TRP A 168      -8.577 -33.663 127.134  1.00 65.46           C
ATOM   1295  NE1 TRP A 168      -8.674 -32.607 128.009  1.00 65.46           N
ATOM   1296  CE2 TRP A 168      -7.742 -31.656 127.652  1.00 65.46           C
ATOM   1297  CE3 TRP A 168      -6.059 -31.400 125.949  1.00 65.46           C
ATOM   1298  CZ2 TRP A 168      -7.446 -30.440 128.199  1.00 65.46           C
ATOM   1299  CZ3 TRP A 168      -5.764 -30.174 126.503  1.00 65.46           C
ATOM   1300  CH2 TRP A 168      -6.444 -29.703 127.607  1.00 65.46           C
ATOM   1301  C   TRP A 168      -7.068 -34.732 122.657  1.00 65.46           C
ATOM   1302  O   TRP A 168      -7.232 -35.952 122.665  1.00 65.46           O
ATOM   1303  N   ARG A 169      -6.324 -34.121 121.709  1.00180.28           N
ATOM   1304  CA  ARG A 169      -5.771 -34.997 120.726  1.00180.28           C
ATOM   1305  CB  ARG A 169      -5.684 -34.462 119.280  1.00180.28           C
ATOM   1306  CG  ARG A 169      -4.845 -33.221 118.993  1.00180.28           C
ATOM   1307  CD  ARG A 169      -5.101 -32.745 117.558  1.00180.28           C
ATOM   1308  NE  ARG A 169      -4.216 -31.588 117.255  1.00180.28           N
ATOM   1309  CZ  ARG A 169      -3.001 -31.798 116.670  1.00180.28           C
ATOM   1310  NH1 ARG A 169      -2.570 -33.068 116.417  1.00180.28           N
ATOM   1311  NH2 ARG A 169      -2.224 -30.733 116.320  1.00180.28           N
ATOM   1312  C   ARG A 169      -4.456 -35.486 121.219  1.00180.28           C
ATOM   1313  O   ARG A 169      -3.559 -34.713 121.553  1.00180.28           O
ATOM   1314  N   GLY A 170      -4.324 -36.826 121.260  1.00 27.61           N
ATOM   1315  CA  GLY A 170      -3.154 -37.457 121.791  1.00 27.61           C
ATOM   1316  C   GLY A 170      -3.506 -38.109 123.098  1.00 27.61           C
ATOM   1317  O   GLY A 170      -2.689 -38.824 123.675  1.00 27.61           O
ATOM   1318  N   GLY A 171      -4.736 -37.882 123.603  1.00 25.41           N
ATOM   1319  CA  GLY A 171      -5.164 -38.519 124.818  1.00 25.41           C
ATOM   1320  C   GLY A 171      -4.410 -37.954 125.981  1.00 25.41           C
ATOM   1321  O   GLY A 171      -4.341 -36.741 126.169  1.00 25.41           O
ATOM   1322  N   ASP A 172      -3.835 -38.852 126.805  1.00 53.86           N
ATOM   1323  CA  ASP A 172      -3.114 -38.500 127.997  1.00 53.86           C
ATOM   1324  CB  ASP A 172      -2.620 -39.731 128.774  1.00 53.86           C
ATOM   1325  CG  ASP A 172      -3.836 -40.445 129.345  1.00 53.86           C
ATOM   1326  OD1 ASP A 172      -4.626 -39.787 130.073  1.00 53.86           O
ATOM   1327  OD2 ASP A 172      -3.986 -41.664 129.065  1.00 53.86           O
ATOM   1328  C   ASP A 172      -1.909 -37.700 127.610  1.00 53.86           C
ATOM   1329  O   ASP A 172      -1.423 -36.877 128.383  1.00 53.86           O
ATOM   1330  N   LYS A 173      -1.382 -37.979 126.407  1.00134.32           N
ATOM   1331  CA  LYS A 173      -0.218 -37.397 125.795  1.00134.32           C
ATOM   1332  CB  LYS A 173       0.252 -38.184 124.562  1.00134.32           C
ATOM   1333  CG  LYS A 173       1.528 -37.620 123.940  1.00134.32           C
ATOM   1334  CD  LYS A 173       2.186 -38.567 122.936  1.00134.32           C
ATOM   1335  CE  LYS A 173       2.879 -39.762 123.593  1.00134.32           C
ATOM   1336  NZ  LYS A 173       3.487 -40.626 122.557  1.00134.32           N
ATOM   1337  C   LYS A 173      -0.433 -35.972 125.357  1.00134.32           C
ATOM   1338  O   LYS A 173       0.532 -35.292 125.018  1.00134.32           O
ATOM   1339  N   ALA A 174      -1.689 -35.488 125.303  1.00 55.70           N
ATOM   1340  CA  ALA A 174      -2.029 -34.218 124.704  1.00 55.70           C
ATOM   1341  CB  ALA A 174      -3.529 -33.899 124.820  1.00 55.70           C
ATOM   1342  C   ALA A 174      -1.285 -33.045 125.292  1.00 55.70           C
ATOM   1343  O   ALA A 174      -0.889 -32.149 124.546  1.00 55.70           O
ATOM   1344  N   VAL A 175      -1.089 -32.983 126.625  1.00 50.91           N
ATOM   1345  CA  VAL A 175      -0.407 -31.848 127.195  1.00 50.91           C
ATOM   1346  CB  VAL A 175      -1.051 -31.353 128.460  1.00 50.91           C
ATOM   1347  CG1 VAL A 175      -0.178 -30.242 129.067  1.00 50.91           C
ATOM   1348  CG2 VAL A 175      -2.483 -30.898 128.126  1.00 50.91           C
ATOM   1349  C   VAL A 175       0.999 -32.258 127.517  1.00 50.91           C
ATOM   1350  O   VAL A 175       1.229 -33.320 128.093  1.00 50.91           O
ATOM   1351  N   THR A 176       1.981 -31.405 127.153  1.00105.44           N
ATOM   1352  CA  THR A 176       3.372 -31.723 127.331  1.00105.44           C
ATOM   1353  CB  THR A 176       4.042 -31.975 126.013  1.00105.44           C
ATOM   1354  OG1 THR A 176       5.413 -32.291 126.195  1.00105.44           O
ATOM   1355  CG2 THR A 176       3.877 -30.726 125.136  1.00105.44           C
ATOM   1356  C   THR A 176       4.081 -30.571 127.989  1.00105.44           C
ATOM   1357  O   THR A 176       3.545 -29.469 128.081  1.00105.44           O
ATOM   1358  N   GLY A 177       5.314 -30.820 128.493  1.00 29.54           N
ATOM   1359  CA  GLY A 177       6.151 -29.793 129.058  1.00 29.54           C
ATOM   1360  C   GLY A 177       5.953 -29.669 130.543  1.00 29.54           C
ATOM   1361  O   GLY A 177       6.603 -28.848 131.188  1.00 29.54           O
ATOM   1362  N   VAL A 178       5.062 -30.490 131.128  1.00 46.52           N
ATOM   1363  CA  VAL A 178       4.751 -30.443 132.534  1.00 46.52           C
ATOM   1364  CB  VAL A 178       3.653 -31.401 132.905  1.00 46.52           C
ATOM   1365  CG1 VAL A 178       3.399 -31.308 134.420  1.00 46.52           C
ATOM   1366  CG2 VAL A 178       2.416 -31.085 132.046  1.00 46.52           C
ATOM   1367  C   VAL A 178       5.964 -30.805 133.349  1.00 46.52           C
ATOM   1368  O   VAL A 178       6.188 -30.240 134.419  1.00 46.52           O
ATOM   1369  N   GLU A 179       6.757 -31.790 132.878  1.00 85.58           N
ATOM   1370  CA  GLU A 179       7.937 -32.259 133.562  1.00 85.58           C
ATOM   1371  CB  GLU A 179       8.527 -33.536 132.938  1.00 85.58           C
ATOM   1372  CG  GLU A 179       7.729 -34.800 133.274  1.00 85.58           C
ATOM   1373  CD  GLU A 179       6.407 -34.770 132.520  1.00 85.58           C
ATOM   1374  OE1 GLU A 179       6.318 -34.036 131.500  1.00 85.58           O
ATOM   1375  OE2 GLU A 179       5.468 -35.488 132.956  1.00 85.58           O
ATOM   1376  C   GLU A 179       9.003 -31.201 133.554  1.00 85.58           C
ATOM   1377  O   GLU A 179       9.836 -31.132 134.456  1.00 85.58           O
ATOM   1378  N   ARG A 180       9.009 -30.381 132.490  1.00140.79           N
ATOM   1379  CA  ARG A 180       9.940 -29.322 132.207  1.00140.79           C
ATOM   1380  CB  ARG A 180       9.754 -28.772 130.783  1.00140.79           C
ATOM   1381  CG  ARG A 180      10.714 -27.643 130.406  1.00140.79           C
ATOM   1382  CD  ARG A 180      10.489 -27.131 128.982  1.00140.79           C
ATOM   1383  NE  ARG A 180      10.771 -28.263 128.055  1.00140.79           N
ATOM   1384  CZ  ARG A 180       9.950 -28.501 126.990  1.00140.79           C
ATOM   1385  NH1 ARG A 180       8.858 -27.710 126.777  1.00140.79           N
ATOM   1386  NH2 ARG A 180      10.218 -29.535 126.141  1.00140.79           N
ATOM   1387  C   ARG A 180       9.782 -28.169 133.166  1.00140.79           C
ATOM   1388  O   ARG A 180      10.689 -27.349 133.291  1.00140.79           O
ATOM   1389  N   ILE A 181       8.613 -28.028 133.820  1.00130.58           N
ATOM   1390  CA  ILE A 181       8.320 -26.883 134.646  1.00130.58           C
ATOM   1391  CB  ILE A 181       6.959 -26.962 135.280  1.00130.58           C
ATOM   1392  CG2 ILE A 181       6.807 -25.788 136.262  1.00130.58           C
ATOM   1393  CG1 ILE A 181       5.872 -26.998 134.193  1.00130.58           C
ATOM   1394  CD1 ILE A 181       5.881 -25.769 133.286  1.00130.58           C
ATOM   1395  C   ILE A 181       9.327 -26.703 135.743  1.00130.58           C
ATOM   1396  O   ILE A 181       9.631 -27.628 136.496  1.00130.58           O
ATOM   1397  N   GLU A 182       9.875 -25.471 135.855  1.00106.31           N
ATOM   1398  CA  GLU A 182      10.823 -25.200 136.895  1.00106.31           C
ATOM   1399  CB  GLU A 182      12.178 -24.716 136.345  1.00106.31           C
ATOM   1400  CG  GLU A 182      13.352 -24.878 137.314  1.00106.31           C
ATOM   1401  CD  GLU A 182      13.188 -23.879 138.442  1.00106.31           C
ATOM   1402  OE1 GLU A 182      12.764 -22.729 138.151  1.00106.31           O
ATOM   1403  OE2 GLU A 182      13.484 -24.250 139.608  1.00106.31           O
ATOM   1404  C   GLU A 182      10.252 -24.116 137.766  1.00106.31           C
ATOM   1405  O   GLU A 182      10.337 -22.932 137.440  1.00106.31           O
ATOM   1406  N   LEU A 183       9.647 -24.512 138.907  1.00 69.07           N
ATOM   1407  CA  LEU A 183       9.099 -23.587 139.866  1.00 69.07           C
ATOM   1408  CB  LEU A 183       7.660 -23.930 140.300  1.00 69.07           C
ATOM   1409  CG  LEU A 183       6.605 -23.778 139.189  1.00 69.07           C
ATOM   1410  CD1 LEU A 183       5.199 -24.136 139.702  1.00 69.07           C
ATOM   1411  CD2 LEU A 183       6.655 -22.373 138.566  1.00 69.07           C
ATOM   1412  C   LEU A 183       9.959 -23.718 141.089  1.00 69.07           C
ATOM   1413  O   LEU A 183      10.149 -24.826 141.584  1.00 69.07           O
ATOM   1414  N   PRO A 184      10.529 -22.645 141.577  1.00174.56           N
ATOM   1415  CA  PRO A 184      11.369 -22.754 142.741  1.00174.56           C
ATOM   1416  CD  PRO A 184      10.927 -21.541 140.720  1.00174.56           C
ATOM   1417  CB  PRO A 184      12.111 -21.424 142.845  1.00174.56           C
ATOM   1418  CG  PRO A 184      12.177 -20.938 141.386  1.00174.56           C
ATOM   1419  C   PRO A 184      10.677 -23.167 144.007  1.00174.56           C
ATOM   1420  O   PRO A 184      11.225 -23.992 144.737  1.00174.56           O
ATOM   1421  N   GLN A 185       9.514 -22.559 144.315  1.00104.61           N
ATOM   1422  CA  GLN A 185       8.752 -22.846 145.502  1.00104.61           C
ATOM   1423  CB  GLN A 185       7.857 -21.685 145.974  1.00104.61           C
ATOM   1424  CG  GLN A 185       7.283 -21.940 147.372  1.00104.61           C
ATOM   1425  CD  GLN A 185       6.577 -20.688 147.875  1.00104.61           C
ATOM   1426  OE1 GLN A 185       5.781 -20.753 148.810  1.00104.61           O
ATOM   1427  NE2 GLN A 185       6.878 -19.519 147.249  1.00104.61           N
ATOM   1428  C   GLN A 185       7.902 -24.085 145.373  1.00104.61           C
ATOM   1429  O   GLN A 185       7.566 -24.714 146.377  1.00104.61           O
ATOM   1430  N   PHE A 186       7.467 -24.445 144.147  1.00 67.98           N
ATOM   1431  CA  PHE A 186       6.531 -25.537 144.027  1.00 67.98           C
ATOM   1432  CB  PHE A 186       5.184 -25.120 143.406  1.00 67.98           C
ATOM   1433  CG  PHE A 186       4.472 -24.194 144.333  1.00 67.98           C
ATOM   1434  CD1 PHE A 186       3.631 -24.686 145.304  1.00 67.98           C
ATOM   1435  CD2 PHE A 186       4.641 -22.833 144.225  1.00 67.98           C
ATOM   1436  CE1 PHE A 186       2.974 -23.831 146.157  1.00 67.98           C
ATOM   1437  CE2 PHE A 186       3.986 -21.973 145.076  1.00 67.98           C
ATOM   1438  CZ  PHE A 186       3.149 -22.472 146.044  1.00 67.98           C
ATOM   1439  C   PHE A 186       7.061 -26.612 143.127  1.00 67.98           C
ATOM   1440  O   PHE A 186       8.001 -26.407 142.361  1.00 67.98           O
ATOM   1441  N   SER A 187       6.456 -27.818 143.230  1.00 46.97           N
ATOM   1442  CA  SER A 187       6.811 -28.931 142.392  1.00 46.97           C
ATOM   1443  CB  SER A 187       7.586 -30.029 143.141  1.00 46.97           C
ATOM   1444  OG  SER A 187       6.799 -30.546 144.205  1.00 46.97           O
ATOM   1445  C   SER A 187       5.536 -29.533 141.872  1.00 46.97           C
ATOM   1446  O   SER A 187       4.571 -29.697 142.619  1.00 46.97           O
ATOM   1447  N   ILE A 188       5.504 -29.902 140.571  1.00114.96           N
ATOM   1448  CA  ILE A 188       4.299 -30.439 140.001  1.00114.96           C
ATOM   1449  CB  ILE A 188       4.227 -30.269 138.506  1.00114.96           C
ATOM   1450  CG2 ILE A 188       2.914 -30.908 138.021  1.00114.96           C
ATOM   1451  CG1 ILE A 188       4.356 -28.786 138.112  1.00114.96           C
ATOM   1452  CD1 ILE A 188       3.242 -27.894 138.656  1.00114.96           C
ATOM   1453  C   ILE A 188       4.317 -31.910 140.282  1.00114.96           C
ATOM   1454  O   ILE A 188       5.160 -32.645 139.770  1.00114.96           O
ATOM   1455  N   VAL A 189       3.409 -32.348 141.178  1.00 59.38           N
ATOM   1456  CA  VAL A 189       3.260 -33.720 141.573  1.00 59.38           C
ATOM   1457  CB  VAL A 189       2.403 -33.866 142.797  1.00 59.38           C
ATOM   1458  CG1 VAL A 189       2.181 -35.364 143.071  1.00 59.38           C
ATOM   1459  CG2 VAL A 189       3.074 -33.113 143.957  1.00 59.38           C
ATOM   1460  C   VAL A 189       2.617 -34.523 140.482  1.00 59.38           C
ATOM   1461  O   VAL A 189       3.096 -35.602 140.136  1.00 59.38           O
ATOM   1462  N   GLU A 190       1.505 -34.010 139.908  1.00 72.37           N
ATOM   1463  CA  GLU A 190       0.785 -34.766 138.919  1.00 72.37           C
ATOM   1464  CB  GLU A 190      -0.147 -35.817 139.538  1.00 72.37           C
ATOM   1465  CG  GLU A 190      -0.915 -36.646 138.512  1.00 72.37           C
ATOM   1466  CD  GLU A 190      -1.964 -37.431 139.280  1.00 72.37           C
ATOM   1467  OE1 GLU A 190      -2.831 -36.776 139.915  1.00 72.37           O
ATOM   1468  OE2 GLU A 190      -1.914 -38.689 139.252  1.00 72.37           O
ATOM   1469  C   GLU A 190      -0.087 -33.831 138.130  1.00 72.37           C
ATOM   1470  O   GLU A 190      -0.309 -32.690 138.535  1.00 72.37           O
ATOM   1471  N   HIS A 191      -0.584 -34.292 136.956  1.00 56.52           N
ATOM   1472  CA  HIS A 191      -1.473 -33.493 136.153  1.00 56.52           C
ATOM   1473  ND1 HIS A 191      -0.753 -33.971 132.820  1.00 56.52           N
ATOM   1474  CG  HIS A 191      -0.127 -33.578 133.982  1.00 56.52           C
ATOM   1475  CB  HIS A 191      -0.766 -32.712 135.028  1.00 56.52           C
ATOM   1476  NE2 HIS A 191       1.291 -34.846 132.768  1.00 56.52           N
ATOM   1477  CD2 HIS A 191       1.120 -34.122 133.934  1.00 56.52           C
ATOM   1478  CE1 HIS A 191       0.140 -34.727 132.131  1.00 56.52           C
ATOM   1479  C   HIS A 191      -2.492 -34.408 135.529  1.00 56.52           C
ATOM   1480  O   HIS A 191      -2.203 -35.575 135.268  1.00 56.52           O
ATOM   1481  N   ARG A 192      -3.728 -33.906 135.286  1.00 98.87           N
ATOM   1482  CA  ARG A 192      -4.747 -34.749 134.712  1.00 98.87           C
ATOM   1483  CB  ARG A 192      -5.787 -35.253 135.729  1.00 98.87           C
ATOM   1484  CG  ARG A 192      -5.246 -36.261 136.747  1.00 98.87           C
ATOM   1485  CD  ARG A 192      -6.359 -36.988 137.507  1.00 98.87           C
ATOM   1486  NE  ARG A 192      -5.726 -37.935 138.468  1.00 98.87           N
ATOM   1487  CZ  ARG A 192      -5.459 -37.537 139.747  1.00 98.87           C
ATOM   1488  NH1 ARG A 192      -5.759 -36.264 140.142  1.00 98.87           N
ATOM   1489  NH2 ARG A 192      -4.895 -38.412 140.631  1.00 98.87           N
ATOM   1490  C   ARG A 192      -5.512 -33.998 133.656  1.00 98.87           C
ATOM   1491  O   ARG A 192      -5.716 -32.788 133.752  1.00 98.87           O
ATOM   1492  N   LEU A 193      -5.961 -34.728 132.608  1.00 45.28           N
ATOM   1493  CA  LEU A 193      -6.727 -34.158 131.531  1.00 45.28           C
ATOM   1494  CB  LEU A 193      -6.220 -34.568 130.137  1.00 45.28           C
ATOM   1495  CG  LEU A 193      -4.762 -34.151 129.861  1.00 45.28           C
ATOM   1496  CD1 LEU A 193      -4.327 -34.552 128.443  1.00 45.28           C
ATOM   1497  CD2 LEU A 193      -4.532 -32.662 130.161  1.00 45.28           C
ATOM   1498  C   LEU A 193      -8.128 -34.679 131.661  1.00 45.28           C
ATOM   1499  O   LEU A 193      -8.329 -35.853 131.969  1.00 45.28           O
ATOM   1500  N   VAL A 194      -9.141 -33.809 131.445  1.00 37.41           N
ATOM   1501  CA  VAL A 194     -10.506 -34.243 131.577  1.00 37.41           C
ATOM   1502  CB  VAL A 194     -11.141 -33.780 132.858  1.00 37.41           C
ATOM   1503  CG1 VAL A 194     -12.622 -34.192 132.857  1.00 37.41           C
ATOM   1504  CG2 VAL A 194     -10.339 -34.354 134.038  1.00 37.41           C
ATOM   1505  C   VAL A 194     -11.322 -33.670 130.453  1.00 37.41           C
ATOM   1506  O   VAL A 194     -11.040 -32.580 129.955  1.00 37.41           O
ATOM   1507  N   SER A 195     -12.362 -34.416 130.018  1.00 39.27           N
ATOM   1508  CA  SER A 195     -13.257 -33.965 128.985  1.00 39.27           C
ATOM   1509  CB  SER A 195     -13.165 -34.790 127.689  1.00 39.27           C
ATOM   1510  OG  SER A 195     -14.071 -34.285 126.720  1.00 39.27           O
ATOM   1511  C   SER A 195     -14.654 -34.111 129.514  1.00 39.27           C
ATOM   1512  O   SER A 195     -14.984 -35.126 130.127  1.00 39.27           O
ATOM   1513  N   ARG A 196     -15.516 -33.091 129.296  1.00143.30           N
ATOM   1514  CA  ARG A 196     -16.864 -33.158 129.798  1.00143.30           C
ATOM   1515  CB  ARG A 196     -17.019 -32.645 131.240  1.00143.30           C
ATOM   1516  CG  ARG A 196     -16.345 -33.520 132.296  1.00143.30           C
ATOM   1517  CD  ARG A 196     -16.534 -33.003 133.725  1.00143.30           C
ATOM   1518  NE  ARG A 196     -15.799 -31.712 133.846  1.00143.30           N
ATOM   1519  CZ  ARG A 196     -16.403 -30.533 133.514  1.00143.30           C
ATOM   1520  NH1 ARG A 196     -17.687 -30.522 133.052  1.00143.30           N
ATOM   1521  NH2 ARG A 196     -15.724 -29.357 133.644  1.00143.30           N
ATOM   1522  C   ARG A 196     -17.750 -32.283 128.963  1.00143.30           C
ATOM   1523  O   ARG A 196     -17.300 -31.643 128.015  1.00143.30           O
ATOM   1524  N   ASN A 197     -19.066 -32.295 129.275  1.00 74.26           N
ATOM   1525  CA  ASN A 197     -20.018 -31.414 128.656  1.00 74.26           C
ATOM   1526  CB  ASN A 197     -21.016 -32.120 127.721  1.00 74.26           C
ATOM   1527  CG  ASN A 197     -20.290 -32.421 126.417  1.00 74.26           C
ATOM   1528  OD1 ASN A 197     -19.950 -33.565 126.123  1.00 74.26           O
ATOM   1529  ND2 ASN A 197     -20.041 -31.358 125.607  1.00 74.26           N
ATOM   1530  C   ASN A 197     -20.792 -30.768 129.769  1.00 74.26           C
ATOM   1531  O   ASN A 197     -21.630 -31.398 130.413  1.00 74.26           O
ATOM   1532  N   VAL A 198     -20.524 -29.469 130.010  1.00 54.77           N
ATOM   1533  CA  VAL A 198     -21.147 -28.746 131.082  1.00 54.77           C
ATOM   1534  CB  VAL A 198     -20.303 -27.589 131.542  1.00 54.77           C
ATOM   1535  CG1 VAL A 198     -21.026 -26.850 132.680  1.00 54.77           C
ATOM   1536  CG2 VAL A 198     -18.913 -28.126 131.923  1.00 54.77           C
ATOM   1537  C   VAL A 198     -22.460 -28.217 130.585  1.00 54.77           C
ATOM   1538  O   VAL A 198     -22.560 -27.741 129.457  1.00 54.77           O
ATOM   1539  N   VAL A 199     -23.508 -28.279 131.435  1.00105.48           N
ATOM   1540  CA  VAL A 199     -24.814 -27.841 131.027  1.00105.48           C
ATOM   1541  CB  VAL A 199     -25.918 -28.748 131.477  1.00105.48           C
ATOM   1542  CG1 VAL A 199     -25.827 -30.064 130.694  1.00105.48           C
ATOM   1543  CG2 VAL A 199     -25.780 -28.937 132.995  1.00105.48           C
ATOM   1544  C   VAL A 199     -25.095 -26.487 131.595  1.00105.48           C
ATOM   1545  O   VAL A 199     -24.749 -26.187 132.738  1.00105.48           O
ATOM   1546  N   PHE A 200     -25.737 -25.632 130.770  1.00 64.90           N
ATOM   1547  CA  PHE A 200     -26.090 -24.292 131.143  1.00 64.90           C
ATOM   1548  CB  PHE A 200     -25.187 -23.203 130.529  1.00 64.90           C
ATOM   1549  CG  PHE A 200     -23.822 -23.263 131.131  1.00 64.90           C
ATOM   1550  CD1 PHE A 200     -23.603 -22.784 132.402  1.00 64.90           C
ATOM   1551  CD2 PHE A 200     -22.756 -23.768 130.421  1.00 64.90           C
ATOM   1552  CE1 PHE A 200     -22.348 -22.827 132.963  1.00 64.90           C
ATOM   1553  CE2 PHE A 200     -21.498 -23.813 130.977  1.00 64.90           C
ATOM   1554  CZ  PHE A 200     -21.292 -23.344 132.252  1.00 64.90           C
ATOM   1555  C   PHE A 200     -27.471 -24.027 130.619  1.00 64.90           C
ATOM   1556  O   PHE A 200     -28.087 -24.886 129.990  1.00 64.90           O
ATOM   1557  N   ALA A 201     -27.999 -22.816 130.902  1.00 30.74           N
ATOM   1558  CA  ALA A 201     -29.310 -22.407 130.469  1.00 30.74           C
ATOM   1559  CB  ALA A 201     -29.694 -21.007 130.977  1.00 30.74           C
ATOM   1560  C   ALA A 201     -29.333 -22.364 128.969  1.00 30.74           C
ATOM   1561  O   ALA A 201     -30.298 -22.791 128.337  1.00 30.74           O
ATOM   1562  N   THR A 202     -28.246 -21.840 128.374  1.00 69.99           N
ATOM   1563  CA  THR A 202     -28.058 -21.680 126.957  1.00 69.99           C
ATOM   1564  CB  THR A 202     -26.877 -20.814 126.614  1.00 69.99           C
ATOM   1565  OG1 THR A 202     -25.677 -21.381 127.116  1.00 69.99           O
ATOM   1566  CG2 THR A 202     -27.100 -19.420 127.224  1.00 69.99           C
ATOM   1567  C   THR A 202     -27.883 -23.026 126.307  1.00 69.99           C
ATOM   1568  O   THR A 202     -28.020 -23.153 125.089  1.00 69.99           O
ATOM   1569  N   GLY A 203     -27.473 -24.053 127.080  1.00 43.92           N
ATOM   1570  CA  GLY A 203     -27.356 -25.364 126.498  1.00 43.92           C
ATOM   1571  C   GLY A 203     -26.131 -26.022 127.054  1.00 43.92           C
ATOM   1572  O   GLY A 203     -25.483 -25.484 127.951  1.00 43.92           O
ATOM   1573  N   ALA A 204     -25.808 -27.235 126.550  1.00 41.45           N
ATOM   1574  CA  ALA A 204     -24.627 -27.931 126.986  1.00 41.45           C
ATOM   1575  CB  ALA A 204     -24.703 -29.456 126.792  1.00 41.45           C
ATOM   1576  C   ALA A 204     -23.453 -27.428 126.198  1.00 41.45           C
ATOM   1577  O   ALA A 204     -23.574 -27.129 125.011  1.00 41.45           O
ATOM   1578  N   TYR A 205     -22.269 -27.341 126.845  1.00 67.77           N
ATOM   1579  CA  TYR A 205     -21.088 -26.857 126.173  1.00 67.77           C
ATOM   1580  CB  TYR A 205     -20.567 -25.505 126.703  1.00 67.77           C
ATOM   1581  CG  TYR A 205     -21.496 -24.424 126.267  1.00 67.77           C
ATOM   1582  CD1 TYR A 205     -22.660 -24.165 126.953  1.00 67.77           C
ATOM   1583  CD2 TYR A 205     -21.192 -23.660 125.164  1.00 67.77           C
ATOM   1584  CE1 TYR A 205     -23.507 -23.163 126.539  1.00 67.77           C
ATOM   1585  CE2 TYR A 205     -22.033 -22.658 124.745  1.00 67.77           C
ATOM   1586  CZ  TYR A 205     -23.195 -22.408 125.434  1.00 67.77           C
ATOM   1587  OH  TYR A 205     -24.062 -21.379 125.008  1.00 67.77           O
ATOM   1588  C   TYR A 205     -19.968 -27.845 126.357  1.00 67.77           C
ATOM   1589  O   TYR A 205     -19.898 -28.528 127.377  1.00 67.77           O
ATOM   1590  N   PRO A 206     -19.091 -27.966 125.385  1.00 91.58           N
ATOM   1591  CA  PRO A 206     -17.978 -28.872 125.512  1.00 91.58           C
ATOM   1592  CD  PRO A 206     -19.424 -27.704 123.996  1.00 91.58           C
ATOM   1593  CB  PRO A 206     -17.489 -29.158 124.090  1.00 91.58           C
ATOM   1594  CG  PRO A 206     -18.135 -28.054 123.232  1.00 91.58           C
ATOM   1595  C   PRO A 206     -16.930 -28.291 126.409  1.00 91.58           C
ATOM   1596  O   PRO A 206     -16.682 -27.089 126.329  1.00 91.58           O
ATOM   1597  N   ARG A 207     -16.284 -29.107 127.267  1.00166.07           N
ATOM   1598  CA  ARG A 207     -15.273 -28.502 128.079  1.00166.07           C
ATOM   1599  CB  ARG A 207     -15.772 -28.023 129.456  1.00166.07           C
ATOM   1600  CG  ARG A 207     -14.744 -27.151 130.180  1.00166.07           C
ATOM   1601  CD  ARG A 207     -15.369 -25.991 130.959  1.00166.07           C
ATOM   1602  NE  ARG A 207     -15.792 -26.474 132.301  1.00166.07           N
ATOM   1603  CZ  ARG A 207     -16.629 -25.707 133.060  1.00166.07           C
ATOM   1604  NH1 ARG A 207     -17.166 -24.564 132.543  1.00166.07           N
ATOM   1605  NH2 ARG A 207     -16.925 -26.083 134.338  1.00166.07           N
ATOM   1606  C   ARG A 207     -14.118 -29.435 128.259  1.00166.07           C
ATOM   1607  O   ARG A 207     -14.284 -30.637 128.464  1.00166.07           O
ATOM   1608  N   LEU A 208     -12.897 -28.871 128.150  1.00 58.73           N
ATOM   1609  CA  LEU A 208     -11.684 -29.606 128.365  1.00 58.73           C
ATOM   1610  CB  LEU A 208     -10.645 -29.474 127.238  1.00 58.73           C
ATOM   1611  CG  LEU A 208     -11.061 -30.150 125.920  1.00 58.73           C
ATOM   1612  CD1 LEU A 208      -9.902 -30.146 124.911  1.00 58.73           C
ATOM   1613  CD2 LEU A 208     -11.628 -31.557 126.168  1.00 58.73           C
ATOM   1614  C   LEU A 208     -11.070 -29.030 129.600  1.00 58.73           C
ATOM   1615  O   LEU A 208     -11.161 -27.826 129.836  1.00 58.73           O
ATOM   1616  N   SER A 209     -10.444 -29.878 130.442  1.00 46.47           N
ATOM   1617  CA  SER A 209      -9.885 -29.359 131.657  1.00 46.47           C
ATOM   1618  CB  SER A 209     -10.718 -29.736 132.895  1.00 46.47           C
ATOM   1619  OG  SER A 209     -10.130 -29.204 134.072  1.00 46.47           O
ATOM   1620  C   SER A 209      -8.502 -29.904 131.866  1.00 46.47           C
ATOM   1621  O   SER A 209      -8.264 -31.101 131.718  1.00 46.47           O
ATOM   1622  N   LEU A 210      -7.553 -29.009 132.223  1.00 62.51           N
ATOM   1623  CA  LEU A 210      -6.194 -29.378 132.522  1.00 62.51           C
ATOM   1624  CB  LEU A 210      -5.157 -28.589 131.699  1.00 62.51           C
ATOM   1625  CG  LEU A 210      -3.689 -28.865 132.080  1.00 62.51           C
ATOM   1626  CD1 LEU A 210      -3.331 -30.353 131.945  1.00 62.51           C
ATOM   1627  CD2 LEU A 210      -2.736 -27.961 131.279  1.00 62.51           C
ATOM   1628  C   LEU A 210      -5.974 -29.068 133.973  1.00 62.51           C
ATOM   1629  O   LEU A 210      -6.280 -27.963 134.421  1.00 62.51           O
ATOM   1630  N   SER A 211      -5.432 -30.034 134.751  1.00 44.78           N
ATOM   1631  CA  SER A 211      -5.281 -29.812 136.167  1.00 44.78           C
ATOM   1632  CB  SER A 211      -6.201 -30.705 137.017  1.00 44.78           C
ATOM   1633  OG  SER A 211      -7.561 -30.433 136.714  1.00 44.78           O
ATOM   1634  C   SER A 211      -3.871 -30.101 136.596  1.00 44.78           C
ATOM   1635  O   SER A 211      -3.193 -30.956 136.027  1.00 44.78           O
ATOM   1636  N   PHE A 212      -3.399 -29.374 137.635  1.00 71.31           N
ATOM   1637  CA  PHE A 212      -2.068 -29.559 138.151  1.00 71.31           C
ATOM   1638  CB  PHE A 212      -1.154 -28.323 138.010  1.00 71.31           C
ATOM   1639  CG  PHE A 212      -0.987 -27.913 136.584  1.00 71.31           C
ATOM   1640  CD1 PHE A 212      -0.169 -28.613 135.726  1.00 71.31           C
ATOM   1641  CD2 PHE A 212      -1.633 -26.791 136.115  1.00 71.31           C
ATOM   1642  CE1 PHE A 212      -0.020 -28.209 134.418  1.00 71.31           C
ATOM   1643  CE2 PHE A 212      -1.489 -26.381 134.810  1.00 71.31           C
ATOM   1644  CZ  PHE A 212      -0.681 -27.093 133.957  1.00 71.31           C
ATOM   1645  C   PHE A 212      -2.175 -29.755 139.632  1.00 71.31           C
ATOM   1646  O   PHE A 212      -3.125 -29.299 140.268  1.00 71.31           O
ATOM   1647  N   ARG A 213      -1.191 -30.467 140.215  1.00135.91           N
ATOM   1648  CA  ARG A 213      -1.132 -30.643 141.636  1.00135.91           C
ATOM   1649  CB  ARG A 213      -1.144 -32.122 142.044  1.00135.91           C
ATOM   1650  CG  ARG A 213      -1.099 -32.342 143.552  1.00135.91           C
ATOM   1651  CD  ARG A 213      -0.905 -33.810 143.934  1.00135.91           C
ATOM   1652  NE  ARG A 213      -2.082 -34.566 143.425  1.00135.91           N
ATOM   1653  CZ  ARG A 213      -2.039 -35.928 143.355  1.00135.91           C
ATOM   1654  NH1 ARG A 213      -0.922 -36.597 143.763  1.00135.91           N
ATOM   1655  NH2 ARG A 213      -3.111 -36.623 142.873  1.00135.91           N
ATOM   1656  C   ARG A 213       0.189 -30.070 142.042  1.00135.91           C
ATOM   1657  O   ARG A 213       1.237 -30.626 141.716  1.00135.91           O
ATOM   1658  N   LEU A 214       0.168 -28.941 142.778  1.00106.00           N
ATOM   1659  CA  LEU A 214       1.381 -28.273 143.158  1.00106.00           C
ATOM   1660  CB  LEU A 214       1.273 -26.733 143.163  1.00106.00           C
ATOM   1661  CG  LEU A 214       1.073 -26.049 141.795  1.00106.00           C
ATOM   1662  CD1 LEU A 214       2.316 -26.169 140.907  1.00106.00           C
ATOM   1663  CD2 LEU A 214      -0.198 -26.532 141.096  1.00106.00           C
ATOM   1664  C   LEU A 214       1.708 -28.632 144.574  1.00106.00           C
ATOM   1665  O   LEU A 214       0.842 -28.618 145.447  1.00106.00           O
ATOM   1666  N   LYS A 215       2.990 -28.963 144.833  1.00 65.35           N
ATOM   1667  CA  LYS A 215       3.411 -29.261 146.173  1.00 65.35           C
ATOM   1668  CB  LYS A 215       4.076 -30.643 146.301  1.00 65.35           C
ATOM   1669  CG  LYS A 215       4.256 -31.121 147.743  1.00 65.35           C
ATOM   1670  CD  LYS A 215       4.602 -32.608 147.841  1.00 65.35           C
ATOM   1671  CE  LYS A 215       4.787 -33.109 149.275  1.00 65.35           C
ATOM   1672  NZ  LYS A 215       3.472 -33.450 149.866  1.00 65.35           N
ATOM   1673  C   LYS A 215       4.418 -28.211 146.551  1.00 65.35           C
ATOM   1674  O   LYS A 215       5.385 -27.972 145.831  1.00 65.35           O
ATOM   1675  N   ARG A 216       4.203 -27.552 147.707  1.00 62.43           N
ATOM   1676  CA  ARG A 216       5.020 -26.463 148.173  1.00 62.43           C
ATOM   1677  CB  ARG A 216       4.287 -25.624 149.238  1.00 62.43           C
ATOM   1678  CG  ARG A 216       4.884 -24.243 149.507  1.00 62.43           C
ATOM   1679  CD  ARG A 216       4.108 -23.459 150.570  1.00 62.43           C
ATOM   1680  NE  ARG A 216       2.693 -23.348 150.108  1.00 62.43           N
ATOM   1681  CZ  ARG A 216       2.285 -22.273 149.372  1.00 62.43           C
ATOM   1682  NH1 ARG A 216       3.170 -21.283 149.055  1.00 62.43           N
ATOM   1683  NH2 ARG A 216       0.989 -22.187 148.953  1.00 62.43           N
ATOM   1684  C   ARG A 216       6.287 -26.994 148.772  1.00 62.43           C
ATOM   1685  O   ARG A 216       6.291 -28.050 149.405  1.00 62.43           O
ATOM   1686  N   ASN A 217       7.404 -26.251 148.577  1.00 48.65           N
ATOM   1687  CA  ASN A 217       8.682 -26.640 149.108  1.00 48.65           C
ATOM   1688  CB  ASN A 217       9.856 -26.337 148.161  1.00 48.65           C
ATOM   1689  CG  ASN A 217       9.727 -27.249 146.947  1.00 48.65           C
ATOM   1690  OD1 ASN A 217       9.117 -28.316 147.012  1.00 48.65           O
ATOM   1691  ND2 ASN A 217      10.322 -26.821 145.802  1.00 48.65           N
ATOM   1692  C   ASN A 217       8.898 -25.872 150.381  1.00 48.65           C
ATOM   1693  O   ASN A 217       8.893 -24.643 150.399  1.00 48.65           O
ATOM   1694  N   ILE A 218       9.118 -26.628 151.474  1.00107.46           N
ATOM   1695  CA  ILE A 218       9.254 -26.215 152.846  1.00107.46           C
ATOM   1696  CB  ILE A 218       9.287 -27.383 153.794  1.00107.46           C
ATOM   1697  CG2 ILE A 218      10.640 -28.097 153.631  1.00107.46           C
ATOM   1698  CG1 ILE A 218       8.991 -26.923 155.232  1.00107.46           C
ATOM   1699  CD1 ILE A 218       7.547 -26.458 155.433  1.00107.46           C
ATOM   1700  C   ILE A 218      10.485 -25.380 153.087  1.00107.46           C
ATOM   1701  O   ILE A 218      10.492 -24.542 153.988  1.00107.46           O
ATOM   1702  N   GLY A 219      11.556 -25.575 152.293  1.00 46.08           N
ATOM   1703  CA  GLY A 219      12.860 -25.034 152.586  1.00 46.08           C
ATOM   1704  C   GLY A 219      12.862 -23.553 152.865  1.00 46.08           C
ATOM   1705  O   GLY A 219      13.522 -23.121 153.810  1.00 46.08           O
ATOM   1706  N   TYR A 220      12.147 -22.728 152.079  1.00 63.05           N
ATOM   1707  CA  TYR A 220      12.158 -21.301 152.282  1.00 63.05           C
ATOM   1708  CB  TYR A 220      11.294 -20.593 151.220  1.00 63.05           C
ATOM   1709  CG  TYR A 220      11.285 -19.118 151.437  1.00 63.05           C
ATOM   1710  CD1 TYR A 220      12.362 -18.338 151.078  1.00 63.05           C
ATOM   1711  CD2 TYR A 220      10.177 -18.511 151.982  1.00 63.05           C
ATOM   1712  CE1 TYR A 220      12.336 -16.976 151.273  1.00 63.05           C
ATOM   1713  CE2 TYR A 220      10.145 -17.152 152.179  1.00 63.05           C
ATOM   1714  CZ  TYR A 220      11.226 -16.383 151.824  1.00 63.05           C
ATOM   1715  OH  TYR A 220      11.193 -14.987 152.024  1.00 63.05           O
ATOM   1716  C   TYR A 220      11.608 -20.973 153.641  1.00 63.05           C
ATOM   1717  O   TYR A 220      12.161 -20.146 154.366  1.00 63.05           O
ATOM   1718  N   PHE A 221      10.500 -21.634 154.020  1.00 63.85           N
ATOM   1719  CA  PHE A 221       9.807 -21.387 155.255  1.00 63.85           C
ATOM   1720  CB  PHE A 221       8.484 -22.163 155.335  1.00 63.85           C
ATOM   1721  CG  PHE A 221       7.690 -21.682 154.171  1.00 63.85           C
ATOM   1722  CD1 PHE A 221       6.934 -20.536 154.256  1.00 63.85           C
ATOM   1723  CD2 PHE A 221       7.717 -22.376 152.983  1.00 63.85           C
ATOM   1724  CE1 PHE A 221       6.211 -20.098 153.170  1.00 63.85           C
ATOM   1725  CE2 PHE A 221       6.997 -21.943 151.895  1.00 63.85           C
ATOM   1726  CZ  PHE A 221       6.240 -20.801 151.989  1.00 63.85           C
ATOM   1727  C   PHE A 221      10.660 -21.777 156.421  1.00 63.85           C
ATOM   1728  O   PHE A 221      10.645 -21.108 157.455  1.00 63.85           O
ATOM   1729  N   ILE A 222      11.416 -22.885 156.297  1.00 86.57           N
ATOM   1730  CA  ILE A 222      12.219 -23.323 157.403  1.00 86.57           C
ATOM   1731  CB  ILE A 222      13.021 -24.555 157.087  1.00 86.57           C
ATOM   1732  CG2 ILE A 222      13.945 -24.838 158.284  1.00 86.57           C
ATOM   1733  CG1 ILE A 222      12.094 -25.732 156.740  1.00 86.57           C
ATOM   1734  CD1 ILE A 222      11.158 -26.127 157.881  1.00 86.57           C
ATOM   1735  C   ILE A 222      13.193 -22.232 157.711  1.00 86.57           C
ATOM   1736  O   ILE A 222      13.371 -21.849 158.866  1.00 86.57           O
ATOM   1737  N   LEU A 223      13.851 -21.705 156.665  1.00 70.98           N
ATOM   1738  CA  LEU A 223      14.837 -20.677 156.820  1.00 70.98           C
ATOM   1739  CB  LEU A 223      15.619 -20.451 155.515  1.00 70.98           C
ATOM   1740  CG  LEU A 223      16.490 -21.666 155.137  1.00 70.98           C
ATOM   1741  CD1 LEU A 223      17.210 -21.464 153.796  1.00 70.98           C
ATOM   1742  CD2 LEU A 223      17.472 -22.009 156.271  1.00 70.98           C
ATOM   1743  C   LEU A 223      14.225 -19.374 157.253  1.00 70.98           C
ATOM   1744  O   LEU A 223      14.823 -18.656 158.053  1.00 70.98           O
ATOM   1745  N   GLN A 224      13.077 -18.972 156.665  1.00107.98           N
ATOM   1746  CA  GLN A 224      12.497 -17.706 157.033  1.00107.98           C
ATOM   1747  CB  GLN A 224      11.564 -17.131 155.955  1.00107.98           C
ATOM   1748  CG  GLN A 224      12.313 -16.483 154.792  1.00107.98           C
ATOM   1749  CD  GLN A 224      12.961 -15.216 155.335  1.00107.98           C
ATOM   1750  OE1 GLN A 224      13.946 -15.278 156.069  1.00107.98           O
ATOM   1751  NE2 GLN A 224      12.387 -14.036 154.978  1.00107.98           N
ATOM   1752  C   GLN A 224      11.736 -17.676 158.328  1.00107.98           C
ATOM   1753  O   GLN A 224      11.938 -16.770 159.133  1.00107.98           O
ATOM   1754  N   THR A 225      10.734 -18.565 158.487  1.00159.20           N
ATOM   1755  CA  THR A 225       9.917 -18.568 159.674  1.00159.20           C
ATOM   1756  CB  THR A 225       8.473 -18.821 159.336  1.00159.20           C
ATOM   1757  OG1 THR A 225       7.691 -18.818 160.516  1.00159.20           O
ATOM   1758  CG2 THR A 225       8.335 -20.159 158.598  1.00159.20           C
ATOM   1759  C   THR A 225      10.325 -19.494 160.786  1.00159.20           C
ATOM   1760  O   THR A 225      10.399 -19.090 161.946  1.00159.20           O
ATOM   1761  N   TYR A 226      10.586 -20.777 160.456  1.00 76.46           N
ATOM   1762  CA  TYR A 226      10.790 -21.786 161.462  1.00 76.46           C
ATOM   1763  CB  TYR A 226      10.769 -23.216 160.895  1.00 76.46           C
ATOM   1764  CG  TYR A 226       9.359 -23.506 160.493  1.00 76.46           C
ATOM   1765  CD1 TYR A 226       8.429 -23.875 161.440  1.00 76.46           C
ATOM   1766  CD2 TYR A 226       8.963 -23.417 159.178  1.00 76.46           C
ATOM   1767  CE1 TYR A 226       7.128 -24.147 161.084  1.00 76.46           C
ATOM   1768  CE2 TYR A 226       7.663 -23.688 158.815  1.00 76.46           C
ATOM   1769  CZ  TYR A 226       6.743 -24.052 159.768  1.00 76.46           C
ATOM   1770  OH  TYR A 226       5.410 -24.329 159.398  1.00 76.46           O
ATOM   1771  C   TYR A 226      12.055 -21.589 162.237  1.00 76.46           C
ATOM   1772  O   TYR A 226      12.037 -21.632 163.466  1.00 76.46           O
ATOM   1773  N   MET A 227      13.186 -21.354 161.549  1.00 97.54           N
ATOM   1774  CA  MET A 227      14.444 -21.243 162.232  1.00 97.54           C
ATOM   1775  CB  MET A 227      15.635 -21.098 161.267  1.00 97.54           C
ATOM   1776  CG  MET A 227      15.839 -22.314 160.360  1.00 97.54           C
ATOM   1777  SD  MET A 227      16.346 -23.831 161.224  1.00 97.54           S
ATOM   1778  CE  MET A 227      18.083 -23.338 161.410  1.00 97.54           C
ATOM   1779  C   MET A 227      14.438 -20.048 163.135  1.00 97.54           C
ATOM   1780  O   MET A 227      14.891 -20.141 164.274  1.00 97.54           O
ATOM   1781  N   PRO A 228      13.940 -18.924 162.694  1.00 71.92           N
ATOM   1782  CA  PRO A 228      13.957 -17.773 163.548  1.00 71.92           C
ATOM   1783  CD  PRO A 228      13.989 -18.555 161.288  1.00 71.92           C
ATOM   1784  CB  PRO A 228      13.554 -16.593 162.667  1.00 71.92           C
ATOM   1785  CG  PRO A 228      14.048 -17.016 161.270  1.00 71.92           C
ATOM   1786  C   PRO A 228      13.111 -17.980 164.765  1.00 71.92           C
ATOM   1787  O   PRO A 228      13.421 -17.402 165.806  1.00 71.92           O
ATOM   1788  N   SER A 229      12.032 -18.779 164.658  1.00 37.22           N
ATOM   1789  CA  SER A 229      11.174 -19.040 165.776  1.00 37.22           C
ATOM   1790  CB  SER A 229       9.927 -19.852 165.388  1.00 37.22           C
ATOM   1791  OG  SER A 229       9.130 -19.114 164.474  1.00 37.22           O
ATOM   1792  C   SER A 229      11.925 -19.839 166.798  1.00 37.22           C
ATOM   1793  O   SER A 229      11.898 -19.526 167.986  1.00 37.22           O
ATOM   1794  N   ILE A 230      12.637 -20.890 166.349  1.00 38.09           N
ATOM   1795  CA  ILE A 230      13.337 -21.770 167.240  1.00 38.09           C
ATOM   1796  CB  ILE A 230      13.992 -22.914 166.522  1.00 38.09           C
ATOM   1797  CG2 ILE A 230      14.826 -23.707 167.542  1.00 38.09           C
ATOM   1798  CG1 ILE A 230      12.926 -23.766 165.809  1.00 38.09           C
ATOM   1799  CD1 ILE A 230      13.508 -24.764 164.808  1.00 38.09           C
ATOM   1800  C   ILE A 230      14.402 -20.996 167.960  1.00 38.09           C
ATOM   1801  O   ILE A 230      14.589 -21.155 169.165  1.00 38.09           O
ATOM   1802  N   LEU A 231      15.126 -20.126 167.234  1.00 41.36           N
ATOM   1803  CA  LEU A 231      16.208 -19.372 167.797  1.00 41.36           C
ATOM   1804  CB  LEU A 231      16.918 -18.503 166.742  1.00 41.36           C
ATOM   1805  CG  LEU A 231      17.599 -19.320 165.626  1.00 41.36           C
ATOM   1806  CD1 LEU A 231      18.286 -18.405 164.600  1.00 41.36           C
ATOM   1807  CD2 LEU A 231      18.558 -20.370 166.209  1.00 41.36           C
ATOM   1808  C   LEU A 231      15.698 -18.449 168.867  1.00 41.36           C
ATOM   1809  O   LEU A 231      16.296 -18.341 169.936  1.00 41.36           O
ATOM   1810  N   ILE A 232      14.564 -17.766 168.611  1.00 96.06           N
ATOM   1811  CA  ILE A 232      14.022 -16.819 169.546  1.00 96.06           C
ATOM   1812  CB  ILE A 232      12.788 -16.136 169.027  1.00 96.06           C
ATOM   1813  CG2 ILE A 232      12.252 -15.224 170.143  1.00 96.06           C
ATOM   1814  CG1 ILE A 232      13.098 -15.378 167.724  1.00 96.06           C
ATOM   1815  CD1 ILE A 232      14.166 -14.298 167.885  1.00 96.06           C
ATOM   1816  C   ILE A 232      13.651 -17.547 170.804  1.00 96.06           C
ATOM   1817  O   ILE A 232      13.895 -17.046 171.902  1.00 96.06           O
ATOM   1818  N   THR A 233      13.035 -18.745 170.681  1.00129.42           N
ATOM   1819  CA  THR A 233      12.668 -19.492 171.856  1.00129.42           C
ATOM   1820  CB  THR A 233      11.887 -20.758 171.608  1.00129.42           C
ATOM   1821  OG1 THR A 233      12.569 -21.600 170.697  1.00129.42           O
ATOM   1822  CG2 THR A 233      10.481 -20.433 171.100  1.00129.42           C
ATOM   1823  C   THR A 233      13.908 -19.879 172.602  1.00129.42           C
ATOM   1824  O   THR A 233      13.952 -19.778 173.827  1.00129.42           O
ATOM   1825  N   ILE A 234      14.961 -20.312 171.881  1.00 40.47           N
ATOM   1826  CA  ILE A 234      16.178 -20.723 172.525  1.00 40.47           C
ATOM   1827  CB  ILE A 234      17.237 -21.151 171.549  1.00 40.47           C
ATOM   1828  CG2 ILE A 234      18.555 -21.341 172.319  1.00 40.47           C
ATOM   1829  CG1 ILE A 234      16.778 -22.401 170.781  1.00 40.47           C
ATOM   1830  CD1 ILE A 234      17.655 -22.731 169.575  1.00 40.47           C
ATOM   1831  C   ILE A 234      16.702 -19.541 173.275  1.00 40.47           C
ATOM   1832  O   ILE A 234      17.168 -19.667 174.407  1.00 40.47           O
ATOM   1833  N   LEU A 235      16.607 -18.349 172.661  1.00 61.23           N
ATOM   1834  CA  LEU A 235      17.105 -17.145 173.255  1.00 61.23           C
ATOM   1835  CB  LEU A 235      16.855 -15.915 172.362  1.00 61.23           C
ATOM   1836  CG  LEU A 235      17.376 -14.591 172.953  1.00 61.23           C
ATOM   1837  CD1 LEU A 235      18.908 -14.605 173.102  1.00 61.23           C
ATOM   1838  CD2 LEU A 235      16.863 -13.386 172.145  1.00 61.23           C
ATOM   1839  C   LEU A 235      16.412 -16.904 174.569  1.00 61.23           C
ATOM   1840  O   LEU A 235      17.061 -16.527 175.542  1.00 61.23           O
ATOM   1841  N   SER A 236      15.086 -17.147 174.651  1.00 56.16           N
ATOM   1842  CA  SER A 236      14.325 -16.840 175.840  1.00 56.16           C
ATOM   1843  CB  SER A 236      12.810 -17.073 175.671  1.00 56.16           C
ATOM   1844  OG  SER A 236      12.527 -18.457 175.525  1.00 56.16           O
ATOM   1845  C   SER A 236      14.787 -17.652 177.021  1.00 56.16           C
ATOM   1846  O   SER A 236      14.529 -17.283 178.165  1.00 56.16           O
ATOM   1847  N   TRP A 237      15.444 -18.797 176.764  1.00102.13           N
ATOM   1848  CA  TRP A 237      15.934 -19.739 177.739  1.00102.13           C
ATOM   1849  CB  TRP A 237      16.262 -21.085 177.071  1.00102.13           C
ATOM   1850  CG  TRP A 237      15.021 -21.684 176.443  1.00102.13           C
ATOM   1851  CD2 TRP A 237      15.007 -22.727 175.454  1.00102.13           C
ATOM   1852  CD1 TRP A 237      13.717 -21.332 176.647  1.00102.13           C
ATOM   1853  NE1 TRP A 237      12.894 -22.085 175.846  1.00102.13           N
ATOM   1854  CE2 TRP A 237      13.673 -22.948 175.106  1.00102.13           C
ATOM   1855  CE3 TRP A 237      16.021 -23.437 174.877  1.00102.13           C
ATOM   1856  CZ2 TRP A 237      13.333 -23.884 174.171  1.00102.13           C
ATOM   1857  CZ3 TRP A 237      15.673 -24.386 173.941  1.00102.13           C
ATOM   1858  CH2 TRP A 237      14.355 -24.604 173.594  1.00102.13           C
ATOM   1859  C   TRP A 237      17.136 -19.216 178.483  1.00102.13           C
ATOM   1860  O   TRP A 237      17.393 -19.634 179.613  1.00102.13           O
ATOM   1861  N   VAL A 238      17.918 -18.303 177.866  1.00136.78           N
ATOM   1862  CA  VAL A 238      19.132 -17.800 178.460  1.00136.78           C
ATOM   1863  CB  VAL A 238      19.843 -16.762 177.634  1.00136.78           C
ATOM   1864  CG1 VAL A 238      20.370 -17.424 176.358  1.00136.78           C
ATOM   1865  CG2 VAL A 238      18.895 -15.586 177.358  1.00136.78           C
ATOM   1866  C   VAL A 238      18.826 -17.176 179.793  1.00136.78           C
ATOM   1867  O   VAL A 238      19.643 -17.234 180.711  1.00136.78           O
ATOM   1868  N   SER A 239      17.631 -16.581 179.945  1.00 67.31           N
ATOM   1869  CA  SER A 239      17.240 -15.863 181.131  1.00 67.31           C
ATOM   1870  CB  SER A 239      15.790 -15.358 181.036  1.00 67.31           C
ATOM   1871  OG  SER A 239      15.431 -14.650 182.212  1.00 67.31           O
ATOM   1872  C   SER A 239      17.342 -16.727 182.370  1.00 67.31           C
ATOM   1873  O   SER A 239      17.685 -16.233 183.445  1.00 67.31           O
ATOM   1874  N   PHE A 240      17.079 -18.043 182.257  1.00105.85           N
ATOM   1875  CA  PHE A 240      17.053 -18.942 183.385  1.00105.85           C
ATOM   1876  CB  PHE A 240      16.634 -20.373 183.008  1.00105.85           C
ATOM   1877  CG  PHE A 240      15.288 -20.291 182.371  1.00105.85           C
ATOM   1878  CD1 PHE A 240      14.186 -19.906 183.097  1.00105.85           C
ATOM   1879  CD2 PHE A 240      15.127 -20.631 181.046  1.00105.85           C
ATOM   1880  CE1 PHE A 240      12.948 -19.840 182.499  1.00105.85           C
ATOM   1881  CE2 PHE A 240      13.892 -20.568 180.444  1.00105.85           C
ATOM   1882  CZ  PHE A 240      12.799 -20.168 181.172  1.00105.85           C
ATOM   1883  C   PHE A 240      18.418 -19.032 184.005  1.00105.85           C
ATOM   1884  O   PHE A 240      18.536 -19.326 185.193  1.00105.85           O
ATOM   1885  N   TRP A 241      19.472 -18.909 183.174  1.00112.18           N
ATOM   1886  CA  TRP A 241      20.863 -18.963 183.538  1.00112.18           C
ATOM   1887  CB  TRP A 241      21.749 -19.223 182.314  1.00112.18           C
ATOM   1888  CG  TRP A 241      21.408 -20.544 181.667  1.00112.18           C
ATOM   1889  CD2 TRP A 241      21.895 -21.819 182.111  1.00112.18           C
ATOM   1890  CD1 TRP A 241      20.582 -20.792 180.611  1.00112.18           C
ATOM   1891  NE1 TRP A 241      20.524 -22.143 180.367  1.00112.18           N
ATOM   1892  CE2 TRP A 241      21.327 -22.788 181.284  1.00112.18           C
ATOM   1893  CE3 TRP A 241      22.741 -22.156 183.129  1.00112.18           C
ATOM   1894  CZ2 TRP A 241      21.599 -24.114 181.461  1.00112.18           C
ATOM   1895  CZ3 TRP A 241      23.018 -23.495 183.301  1.00112.18           C
ATOM   1896  CH2 TRP A 241      22.458 -24.454 182.483  1.00112.18           C
ATOM   1897  C   TRP A 241      21.330 -17.704 184.228  1.00112.18           C
ATOM   1898  O   TRP A 241      22.337 -17.722 184.933  1.00112.18           O
ATOM   1899  N   ILE A 242      20.655 -16.564 183.971  1.00148.30           N
ATOM   1900  CA  ILE A 242      20.998 -15.253 184.472  1.00148.30           C
ATOM   1901  CB  ILE A 242      20.318 -14.162 183.685  1.00148.30           C
ATOM   1902  CG2 ILE A 242      20.767 -12.812 184.267  1.00148.30           C
ATOM   1903  CG1 ILE A 242      20.572 -14.299 182.169  1.00148.30           C
ATOM   1904  CD1 ILE A 242      22.021 -14.116 181.729  1.00148.30           C
ATOM   1905  C   ILE A 242      20.498 -15.102 185.893  1.00148.30           C
ATOM   1906  O   ILE A 242      19.398 -15.544 186.230  1.00148.30           O
ATOM   1907  N   ASN A 243      21.309 -14.443 186.758  1.00 71.32           N
ATOM   1908  CA  ASN A 243      20.988 -14.231 188.149  1.00 71.32           C
ATOM   1909  CB  ASN A 243      22.063 -13.395 188.874  1.00 71.32           C
ATOM   1910  CG  ASN A 243      21.896 -13.505 190.386  1.00 71.32           C
ATOM   1911  OD1 ASN A 243      20.795 -13.598 190.923  1.00 71.32           O
ATOM   1912  ND2 ASN A 243      23.048 -13.487 191.109  1.00 71.32           N
ATOM   1913  C   ASN A 243      19.680 -13.494 188.235  1.00 71.32           C
ATOM   1914  O   ASN A 243      19.404 -12.590 187.451  1.00 71.32           O
ATOM   1915  N   TYR A 244      18.831 -13.871 189.213  1.00140.40           N
ATOM   1916  CA  TYR A 244      17.536 -13.276 189.414  1.00140.40           C
ATOM   1917  CB  TYR A 244      16.536 -14.073 190.281  1.00140.40           C
ATOM   1918  CG  TYR A 244      17.239 -14.922 191.277  1.00140.40           C
ATOM   1919  CD1 TYR A 244      17.936 -14.403 192.342  1.00140.40           C
ATOM   1920  CD2 TYR A 244      17.152 -16.286 191.130  1.00140.40           C
ATOM   1921  CE1 TYR A 244      18.555 -15.255 193.229  1.00140.40           C
ATOM   1922  CE2 TYR A 244      17.765 -17.135 192.013  1.00140.40           C
ATOM   1923  CZ  TYR A 244      18.470 -16.617 193.063  1.00140.40           C
ATOM   1924  OH  TYR A 244      19.094 -17.502 193.961  1.00140.40           O
ATOM   1925  C   TYR A 244      17.642 -11.846 189.828  1.00140.40           C
ATOM   1926  O   TYR A 244      16.671 -11.100 189.720  1.00140.40           O
ATOM   1927  N   ASP A 245      18.797 -11.449 190.388  1.00 58.26           N
ATOM   1928  CA  ASP A 245      19.032 -10.090 190.779  1.00 58.26           C
ATOM   1929  CB  ASP A 245      20.434  -9.882 191.382  1.00 58.26           C
ATOM   1930  CG  ASP A 245      20.478 -10.547 192.751  1.00 58.26           C
ATOM   1931  OD1 ASP A 245      19.386 -10.765 193.341  1.00 58.26           O
ATOM   1932  OD2 ASP A 245      21.606 -10.841 193.228  1.00 58.26           O
ATOM   1933  C   ASP A 245      18.932  -9.212 189.560  1.00 58.26           C
ATOM   1934  O   ASP A 245      18.564  -8.043 189.676  1.00 58.26           O
ATOM   1935  N   ALA A 246      19.273  -9.731 188.358  1.00 67.94           N
ATOM   1936  CA  ALA A 246      19.249  -8.902 187.177  1.00 67.94           C
ATOM   1937  CB  ALA A 246      20.124  -9.460 186.041  1.00 67.94           C
ATOM   1938  C   ALA A 246      17.849  -8.782 186.639  1.00 67.94           C
ATOM   1939  O   ALA A 246      17.458  -9.478 185.701  1.00 67.94           O
ATOM   1940  N   SER A 247      17.085  -7.812 187.181  1.00 95.28           N
ATOM   1941  CA  SER A 247      15.719  -7.589 186.794  1.00 95.28           C
ATOM   1942  CB  SER A 247      15.029  -6.497 187.629  1.00 95.28           C
ATOM   1943  OG  SER A 247      14.941  -6.891 188.988  1.00 95.28           O
ATOM   1944  C   SER A 247      15.636  -7.122 185.371  1.00 95.28           C
ATOM   1945  O   SER A 247      14.900  -7.696 184.570  1.00 95.28           O
ATOM   1946  N   ALA A 248      16.394  -6.060 185.023  1.00 45.14           N
ATOM   1947  CA  ALA A 248      16.297  -5.470 183.715  1.00 45.14           C
ATOM   1948  CB  ALA A 248      17.197  -4.233 183.549  1.00 45.14           C
ATOM   1949  C   ALA A 248      16.697  -6.457 182.662  1.00 45.14           C
ATOM   1950  O   ALA A 248      15.981  -6.630 181.676  1.00 45.14           O
ATOM   1951  N   ALA A 249      17.829  -7.162 182.861  1.00 40.37           N
ATOM   1952  CA  ALA A 249      18.323  -8.061 181.856  1.00 40.37           C
ATOM   1953  CB  ALA A 249      19.632  -8.753 182.274  1.00 40.37           C
ATOM   1954  C   ALA A 249      17.311  -9.135 181.598  1.00 40.37           C
ATOM   1955  O   ALA A 249      16.995  -9.424 180.445  1.00 40.37           O
ATOM   1956  N   ARG A 250      16.757  -9.743 182.665  1.00141.05           N
ATOM   1957  CA  ARG A 250      15.821 -10.822 182.482  1.00141.05           C
ATOM   1958  CB  ARG A 250      15.547 -11.628 183.768  1.00141.05           C
ATOM   1959  CG  ARG A 250      16.759 -12.486 184.170  1.00141.05           C
ATOM   1960  CD  ARG A 250      16.543 -13.426 185.365  1.00141.05           C
ATOM   1961  NE  ARG A 250      15.802 -14.634 184.889  1.00141.05           N
ATOM   1962  CZ  ARG A 250      15.727 -15.763 185.657  1.00141.05           C
ATOM   1963  NH1 ARG A 250      16.319 -15.809 186.883  1.00141.05           N
ATOM   1964  NH2 ARG A 250      15.057 -16.861 185.205  1.00141.05           N
ATOM   1965  C   ARG A 250      14.536 -10.329 181.871  1.00141.05           C
ATOM   1966  O   ARG A 250      13.943 -11.020 181.044  1.00141.05           O
ATOM   1967  N   VAL A 251      14.048  -9.136 182.271  1.00 56.14           N
ATOM   1968  CA  VAL A 251      12.845  -8.595 181.686  1.00 56.14           C
ATOM   1969  CB  VAL A 251      12.387  -7.321 182.318  1.00 56.14           C
ATOM   1970  CG1 VAL A 251      11.294  -6.726 181.413  1.00 56.14           C
ATOM   1971  CG2 VAL A 251      11.919  -7.622 183.753  1.00 56.14           C
ATOM   1972  C   VAL A 251      13.095  -8.272 180.242  1.00 56.14           C
ATOM   1973  O   VAL A 251      12.235  -8.502 179.393  1.00 56.14           O
ATOM   1974  N   ALA A 252      14.286  -7.723 179.928  1.00 33.15           N
ATOM   1975  CA  ALA A 252      14.604  -7.313 178.588  1.00 33.15           C
ATOM   1976  CB  ALA A 252      16.021  -6.726 178.463  1.00 33.15           C
ATOM   1977  C   ALA A 252      14.538  -8.509 177.696  1.00 33.15           C
ATOM   1978  O   ALA A 252      14.039  -8.429 176.575  1.00 33.15           O
ATOM   1979  N   LEU A 253      15.045  -9.655 178.177  1.00143.77           N
ATOM   1980  CA  LEU A 253      15.064 -10.856 177.396  1.00143.77           C
ATOM   1981  CB  LEU A 253      15.855 -11.950 178.147  1.00143.77           C
ATOM   1982  CG  LEU A 253      16.254 -13.195 177.336  1.00143.77           C
ATOM   1983  CD1 LEU A 253      15.054 -14.088 177.027  1.00143.77           C
ATOM   1984  CD2 LEU A 253      17.055 -12.814 176.083  1.00143.77           C
ATOM   1985  C   LEU A 253      13.638 -11.266 177.146  1.00143.77           C
ATOM   1986  O   LEU A 253      13.292 -11.671 176.037  1.00143.77           O
ATOM   1987  N   GLY A 254      12.767 -11.153 178.174  1.00 37.60           N
ATOM   1988  CA  GLY A 254      11.386 -11.544 178.057  1.00 37.60           C
ATOM   1989  C   GLY A 254      10.656 -10.690 177.062  1.00 37.60           C
ATOM   1990  O   GLY A 254       9.991 -11.212 176.168  1.00 37.60           O
ATOM   1991  N   ILE A 255      10.772  -9.351 177.171  1.00161.52           N
ATOM   1992  CA  ILE A 255      10.047  -8.485 176.283  1.00161.52           C
ATOM   1993  CB  ILE A 255      10.057  -7.029 176.695  1.00161.52           C
ATOM   1994  CG2 ILE A 255       9.170  -6.891 177.938  1.00161.52           C
ATOM   1995  CG1 ILE A 255      11.474  -6.462 176.872  1.00161.52           C
ATOM   1996  CD1 ILE A 255      12.180  -6.131 175.566  1.00161.52           C
ATOM   1997  C   ILE A 255      10.516  -8.671 174.869  1.00161.52           C
ATOM   1998  O   ILE A 255       9.694  -8.762 173.957  1.00161.52           O
ATOM   1999  N   THR A 256      11.840  -8.781 174.647  1.00124.47           N
ATOM   2000  CA  THR A 256      12.354  -8.899 173.308  1.00124.47           C
ATOM   2001  CB  THR A 256      13.853  -9.032 173.237  1.00124.47           C
ATOM   2002  OG1 THR A 256      14.285 -10.184 173.946  1.00124.47           O
ATOM   2003  CG2 THR A 256      14.511  -7.771 173.809  1.00124.47           C
ATOM   2004  C   THR A 256      11.808 -10.125 172.641  1.00124.47           C
ATOM   2005  O   THR A 256      11.338 -10.058 171.506  1.00124.47           O
ATOM   2006  N   THR A 257      11.861 -11.278 173.332  1.00114.31           N
ATOM   2007  CA  THR A 257      11.441 -12.532 172.775  1.00114.31           C
ATOM   2008  CB  THR A 257      11.718 -13.669 173.710  1.00114.31           C
ATOM   2009  OG1 THR A 257      13.080 -13.648 174.102  1.00114.31           O
ATOM   2010  CG2 THR A 257      11.437 -14.984 172.971  1.00114.31           C
ATOM   2011  C   THR A 257       9.958 -12.511 172.534  1.00114.31           C
ATOM   2012  O   THR A 257       9.491 -13.007 171.510  1.00114.31           O
ATOM   2013  N   VAL A 258       9.169 -11.959 173.484  1.00125.07           N
ATOM   2014  CA  VAL A 258       7.738 -11.961 173.323  1.00125.07           C
ATOM   2015  CB  VAL A 258       6.961 -11.515 174.535  1.00125.07           C
ATOM   2016  CG1 VAL A 258       7.070 -12.602 175.609  1.00125.07           C
ATOM   2017  CG2 VAL A 258       7.489 -10.160 175.017  1.00125.07           C
ATOM   2018  C   VAL A 258       7.317 -11.128 172.148  1.00125.07           C
ATOM   2019  O   VAL A 258       6.456 -11.545 171.376  1.00125.07           O
ATOM   2020  N   LEU A 259       7.896  -9.922 171.983  1.00 58.52           N
ATOM   2021  CA  LEU A 259       7.526  -9.039 170.908  1.00 58.52           C
ATOM   2022  CB  LEU A 259       8.148  -7.639 171.067  1.00 58.52           C
ATOM   2023  CG  LEU A 259       7.616  -6.882 172.303  1.00 58.52           C
ATOM   2024  CD1 LEU A 259       8.252  -5.489 172.427  1.00 58.52           C
ATOM   2025  CD2 LEU A 259       6.078  -6.825 172.300  1.00 58.52           C
ATOM   2026  C   LEU A 259       7.949  -9.600 169.583  1.00 58.52           C
ATOM   2027  O   LEU A 259       7.196  -9.543 168.613  1.00 58.52           O
ATOM   2028  N   THR A 260       9.161 -10.181 169.511  1.00 41.18           N
ATOM   2029  CA  THR A 260       9.687 -10.682 168.270  1.00 41.18           C
ATOM   2030  CB  THR A 260      11.034 -11.328 168.432  1.00 41.18           C
ATOM   2031  OG1 THR A 260      11.967 -10.396 168.960  1.00 41.18           O
ATOM   2032  CG2 THR A 260      11.505 -11.844 167.060  1.00 41.18           C
ATOM   2033  C   THR A 260       8.756 -11.736 167.755  1.00 41.18           C
ATOM   2034  O   THR A 260       8.487 -11.802 166.555  1.00 41.18           O
ATOM   2035  N   MET A 261       8.244 -12.596 168.655  1.00 52.40           N
ATOM   2036  CA  MET A 261       7.366 -13.651 168.245  1.00 52.40           C
ATOM   2037  CB  MET A 261       7.002 -14.627 169.375  1.00 52.40           C
ATOM   2038  CG  MET A 261       8.126 -15.622 169.662  1.00 52.40           C
ATOM   2039  SD  MET A 261       8.478 -16.719 168.253  1.00 52.40           S
ATOM   2040  CE  MET A 261       9.811 -17.661 169.047  1.00 52.40           C
ATOM   2041  C   MET A 261       6.104 -13.088 167.671  1.00 52.40           C
ATOM   2042  O   MET A 261       5.585 -13.607 166.685  1.00 52.40           O
ATOM   2043  N   THR A 262       5.572 -12.006 168.266  1.00115.58           N
ATOM   2044  CA  THR A 262       4.336 -11.462 167.784  1.00115.58           C
ATOM   2045  CB  THR A 262       3.801 -10.365 168.667  1.00115.58           C
ATOM   2046  OG1 THR A 262       2.412 -10.212 168.446  1.00115.58           O
ATOM   2047  CG2 THR A 262       4.512  -9.036 168.368  1.00115.58           C
ATOM   2048  C   THR A 262       4.529 -10.954 166.380  1.00115.58           C
ATOM   2049  O   THR A 262       3.683 -11.173 165.515  1.00115.58           O
ATOM   2050  N   THR A 263       5.667 -10.280 166.111  1.00 37.87           N
ATOM   2051  CA  THR A 263       5.938  -9.712 164.818  1.00 37.87           C
ATOM   2052  CB  THR A 263       7.188  -8.880 164.785  1.00 37.87           C
ATOM   2053  OG1 THR A 263       8.328  -9.680 165.059  1.00 37.87           O
ATOM   2054  CG2 THR A 263       7.060  -7.763 165.836  1.00 37.87           C
ATOM   2055  C   THR A 263       6.088 -10.801 163.799  1.00 37.87           C
ATOM   2056  O   THR A 263       5.639 -10.653 162.663  1.00 37.87           O
ATOM   2057  N   ILE A 264       6.715 -11.933 164.173  1.00 94.31           N
ATOM   2058  CA  ILE A 264       6.954 -12.970 163.212  1.00 94.31           C
ATOM   2059  CB  ILE A 264       7.750 -14.121 163.784  1.00 94.31           C
ATOM   2060  CG2 ILE A 264       6.847 -14.981 164.681  1.00 94.31           C
ATOM   2061  CG1 ILE A 264       8.427 -14.931 162.671  1.00 94.31           C
ATOM   2062  CD1 ILE A 264       9.509 -15.868 163.208  1.00 94.31           C
ATOM   2063  C   ILE A 264       5.622 -13.448 162.699  1.00 94.31           C
ATOM   2064  O   ILE A 264       5.467 -13.676 161.500  1.00 94.31           O
ATOM   2065  N   ASN A 265       4.625 -13.623 163.594  1.00 58.90           N
ATOM   2066  CA  ASN A 265       3.318 -14.087 163.202  1.00 58.90           C
ATOM   2067  CB  ASN A 265       2.426 -14.457 164.403  1.00 58.90           C
ATOM   2068  CG  ASN A 265       1.233 -15.264 163.897  1.00 58.90           C
ATOM   2069  OD1 ASN A 265       0.949 -15.303 162.700  1.00 58.90           O
ATOM   2070  ND2 ASN A 265       0.512 -15.931 164.840  1.00 58.90           N
ATOM   2071  C   ASN A 265       2.585 -13.049 162.397  1.00 58.90           C
ATOM   2072  O   ASN A 265       2.006 -13.359 161.357  1.00 58.90           O
ATOM   2073  N   THR A 266       2.592 -11.778 162.849  1.00 42.22           N
ATOM   2074  CA  THR A 266       1.843 -10.744 162.183  1.00 42.22           C
ATOM   2075  CB  THR A 266       1.855  -9.434 162.918  1.00 42.22           C
ATOM   2076  OG1 THR A 266       3.179  -8.930 163.012  1.00 42.22           O
ATOM   2077  CG2 THR A 266       1.264  -9.648 164.322  1.00 42.22           C
ATOM   2078  C   THR A 266       2.397 -10.496 160.814  1.00 42.22           C
ATOM   2079  O   THR A 266       1.640 -10.262 159.873  1.00 42.22           O
ATOM   2080  N   HIS A 267       3.735 -10.528 160.667  1.00 42.39           N
ATOM   2081  CA  HIS A 267       4.368 -10.241 159.406  1.00 42.39           C
ATOM   2082  ND1 HIS A 267       6.940  -8.765 157.739  1.00 42.39           N
ATOM   2083  CG  HIS A 267       6.592 -10.019 158.189  1.00 42.39           C
ATOM   2084  CB  HIS A 267       5.904 -10.294 159.495  1.00 42.39           C
ATOM   2085  NE2 HIS A 267       7.599 -10.205 156.177  1.00 42.39           N
ATOM   2086  CD2 HIS A 267       7.002 -10.886 157.222  1.00 42.39           C
ATOM   2087  CE1 HIS A 267       7.539  -8.934 156.532  1.00 42.39           C
ATOM   2088  C   HIS A 267       3.959 -11.247 158.372  1.00 42.39           C
ATOM   2089  O   HIS A 267       3.592 -10.887 157.254  1.00 42.39           O
ATOM   2090  N   LEU A 268       3.977 -12.539 158.743  1.00123.36           N
ATOM   2091  CA  LEU A 268       3.701 -13.634 157.854  1.00123.36           C
ATOM   2092  CB  LEU A 268       3.739 -14.967 158.645  1.00123.36           C
ATOM   2093  CG  LEU A 268       3.500 -16.298 157.892  1.00123.36           C
ATOM   2094  CD1 LEU A 268       2.111 -16.394 157.246  1.00123.36           C
ATOM   2095  CD2 LEU A 268       4.644 -16.617 156.928  1.00123.36           C
ATOM   2096  C   LEU A 268       2.313 -13.458 157.308  1.00123.36           C
ATOM   2097  O   LEU A 268       2.075 -13.641 156.115  1.00123.36           O
ATOM   2098  N   ARG A 269       1.361 -13.070 158.172  1.00128.57           N
ATOM   2099  CA  ARG A 269      -0.021 -12.944 157.797  1.00128.57           C
ATOM   2100  CB  ARG A 269      -0.914 -12.628 159.008  1.00128.57           C
ATOM   2101  CG  ARG A 269      -2.410 -12.680 158.706  1.00128.57           C
ATOM   2102  CD  ARG A 269      -3.285 -12.658 159.962  1.00128.57           C
ATOM   2103  NE  ARG A 269      -3.359 -14.046 160.503  1.00128.57           N
ATOM   2104  CZ  ARG A 269      -2.411 -14.539 161.354  1.00128.57           C
ATOM   2105  NH1 ARG A 269      -1.325 -13.787 161.697  1.00128.57           N
ATOM   2106  NH2 ARG A 269      -2.556 -15.794 161.869  1.00128.57           N
ATOM   2107  C   ARG A 269      -0.190 -11.882 156.748  1.00128.57           C
ATOM   2108  O   ARG A 269      -1.044 -12.002 155.871  1.00128.57           O
ATOM   2109  N   GLU A 270       0.608 -10.802 156.823  1.00 49.38           N
ATOM   2110  CA  GLU A 270       0.536  -9.700 155.901  1.00 49.38           C
ATOM   2111  CB  GLU A 270       1.414  -8.518 156.343  1.00 49.38           C
ATOM   2112  CG  GLU A 270       0.902  -7.864 157.630  1.00 49.38           C
ATOM   2113  CD  GLU A 270       1.867  -6.757 158.023  1.00 49.38           C
ATOM   2114  OE1 GLU A 270       2.886  -6.586 157.305  1.00 49.38           O
ATOM   2115  OE2 GLU A 270       1.602  -6.072 159.047  1.00 49.38           O
ATOM   2116  C   GLU A 270       0.960 -10.126 154.524  1.00 49.38           C
ATOM   2117  O   GLU A 270       0.486  -9.571 153.535  1.00 49.38           O
ATOM   2118  N   THR A 271       1.887 -11.100 154.420  1.00 56.37           N
ATOM   2119  CA  THR A 271       2.393 -11.523 153.142  1.00 56.37           C
ATOM   2120  CB  THR A 271       3.534 -12.501 153.225  1.00 56.37           C
ATOM   2121  OG1 THR A 271       3.101 -13.744 153.756  1.00 56.37           O
ATOM   2122  CG2 THR A 271       4.628 -11.894 154.120  1.00 56.37           C
ATOM   2123  C   THR A 271       1.298 -12.166 152.331  1.00 56.37           C
ATOM   2124  O   THR A 271       1.304 -12.049 151.106  1.00 56.37           O
ATOM   2125  N   LEU A 272       0.344 -12.868 152.986  1.00 74.29           N
ATOM   2126  CA  LEU A 272      -0.694 -13.626 152.321  1.00 74.29           C
ATOM   2127  CB  LEU A 272      -1.018 -14.939 153.055  1.00 74.29           C
ATOM   2128  CG  LEU A 272       0.179 -15.900 153.191  1.00 74.29           C
ATOM   2129  CD1 LEU A 272      -0.228 -17.181 153.935  1.00 74.29           C
ATOM   2130  CD2 LEU A 272       0.835 -16.192 151.831  1.00 74.29           C
ATOM   2131  C   LEU A 272      -1.992 -12.849 152.247  1.00 74.29           C
ATOM   2132  O   LEU A 272      -2.095 -11.731 152.750  1.00 74.29           O
ATOM   2133  N   PRO A 273      -2.988 -13.420 151.584  1.00 88.72           N
ATOM   2134  CA  PRO A 273      -4.298 -12.818 151.451  1.00 88.72           C
ATOM   2135  CD  PRO A 273      -2.762 -14.465 150.601  1.00 88.72           C
ATOM   2136  CB  PRO A 273      -4.994 -13.570 150.314  1.00 88.72           C
ATOM   2137  CG  PRO A 273      -4.176 -14.864 150.147  1.00 88.72           C
ATOM   2138  C   PRO A 273      -5.038 -12.882 152.761  1.00 88.72           C
ATOM   2139  O   PRO A 273      -4.760 -13.783 153.549  1.00 88.72           O
ATOM   2140  N   LYS A 274      -6.004 -11.963 152.996  1.00181.77           N
ATOM   2141  CA  LYS A 274      -6.688 -11.833 154.261  1.00181.77           C
ATOM   2142  CB  LYS A 274      -7.558 -10.565 154.331  1.00181.77           C
ATOM   2143  CG  LYS A 274      -6.850  -9.244 154.025  1.00181.77           C
ATOM   2144  CD  LYS A 274      -5.825  -8.793 155.059  1.00181.77           C
ATOM   2145  CE  LYS A 274      -5.170  -7.458 154.699  1.00181.77           C
ATOM   2146  NZ  LYS A 274      -6.192  -6.387 154.673  1.00181.77           N
ATOM   2147  C   LYS A 274      -7.679 -12.952 154.451  1.00181.77           C
ATOM   2148  O   LYS A 274      -8.884 -12.739 154.320  1.00181.77           O
ATOM   2149  N   ILE A 275      -7.202 -14.153 154.836  1.00 82.04           N
ATOM   2150  CA  ILE A 275      -8.037 -15.298 155.094  1.00 82.04           C
ATOM   2151  CB  ILE A 275      -7.346 -16.593 154.772  1.00 82.04           C
ATOM   2152  CG2 ILE A 275      -7.092 -16.637 153.256  1.00 82.04           C
ATOM   2153  CG1 ILE A 275      -6.072 -16.745 155.621  1.00 82.04           C
ATOM   2154  CD1 ILE A 275      -5.389 -18.103 155.467  1.00 82.04           C
ATOM   2155  C   ILE A 275      -8.413 -15.288 156.557  1.00 82.04           C
ATOM   2156  O   ILE A 275      -7.636 -14.863 157.408  1.00 82.04           O
ATOM   2157  N   PRO A 276      -9.639 -15.658 156.844  1.00147.66           N
ATOM   2158  CA  PRO A 276     -10.148 -15.686 158.204  1.00147.66           C
ATOM   2159  CD  PRO A 276     -10.695 -15.383 155.883  1.00147.66           C
ATOM   2160  CB  PRO A 276     -11.670 -15.662 158.080  1.00147.66           C
ATOM   2161  CG  PRO A 276     -11.930 -15.012 156.714  1.00147.66           C
ATOM   2162  C   PRO A 276      -9.700 -16.828 159.080  1.00147.66           C
ATOM   2163  O   PRO A 276      -9.927 -16.752 160.288  1.00147.66           O
ATOM   2164  N   TYR A 277      -9.064 -17.883 158.534  1.00105.65           N
ATOM   2165  CA  TYR A 277      -8.798 -19.051 159.336  1.00105.65           C
ATOM   2166  CB  TYR A 277      -9.228 -20.370 158.662  1.00105.65           C
ATOM   2167  CG  TYR A 277      -8.691 -20.410 157.272  1.00105.65           C
ATOM   2168  CD1 TYR A 277      -7.415 -20.850 157.006  1.00105.65           C
ATOM   2169  CD2 TYR A 277      -9.487 -20.005 156.225  1.00105.65           C
ATOM   2170  CE1 TYR A 277      -6.943 -20.880 155.714  1.00105.65           C
ATOM   2171  CE2 TYR A 277      -9.021 -20.032 154.932  1.00105.65           C
ATOM   2172  CZ  TYR A 277      -7.746 -20.471 154.675  1.00105.65           C
ATOM   2173  OH  TYR A 277      -7.263 -20.501 153.350  1.00105.65           O
ATOM   2174  C   TYR A 277      -7.345 -19.117 159.704  1.00105.65           C
ATOM   2175  O   TYR A 277      -6.562 -18.251 159.319  1.00105.65           O
ATOM   2176  N   VAL A 278      -6.979 -20.115 160.547  1.00 54.14           N
ATOM   2177  CA  VAL A 278      -5.640 -20.263 161.062  1.00 54.14           C
ATOM   2178  CB  VAL A 278      -5.624 -20.665 162.511  1.00 54.14           C
ATOM   2179  CG1 VAL A 278      -4.170 -20.891 162.959  1.00 54.14           C
ATOM   2180  CG2 VAL A 278      -6.367 -19.589 163.320  1.00 54.14           C
ATOM   2181  C   VAL A 278      -4.899 -21.323 160.287  1.00 54.14           C
ATOM   2182  O   VAL A 278      -5.411 -22.419 160.062  1.00 54.14           O
ATOM   2183  N   LYS A 279      -3.652 -21.000 159.865  1.00124.83           N
ATOM   2184  CA  LYS A 279      -2.807 -21.874 159.086  1.00124.83           C
ATOM   2185  CB  LYS A 279      -1.789 -21.158 158.174  1.00124.83           C
ATOM   2186  CG  LYS A 279      -2.378 -20.369 157.003  1.00124.83           C
ATOM   2187  CD  LYS A 279      -2.913 -18.988 157.374  1.00124.83           C
ATOM   2188  CE  LYS A 279      -1.818 -17.933 157.557  1.00124.83           C
ATOM   2189  NZ  LYS A 279      -2.434 -16.619 157.848  1.00124.83           N
ATOM   2190  C   LYS A 279      -1.979 -22.747 159.988  1.00124.83           C
ATOM   2191  O   LYS A 279      -1.932 -22.549 161.201  1.00124.83           O
ATOM   2192  N   ALA A 280      -1.302 -23.754 159.387  1.00 33.76           N
ATOM   2193  CA  ALA A 280      -0.470 -24.696 160.087  1.00 33.76           C
ATOM   2194  CB  ALA A 280       0.140 -25.757 159.155  1.00 33.76           C
ATOM   2195  C   ALA A 280       0.666 -23.971 160.745  1.00 33.76           C
ATOM   2196  O   ALA A 280       1.043 -24.285 161.873  1.00 33.76           O
ATOM   2197  N   ILE A 281       1.250 -22.982 160.043  1.00 62.08           N
ATOM   2198  CA  ILE A 281       2.354 -22.213 160.545  1.00 62.08           C
ATOM   2199  CB  ILE A 281       2.933 -21.290 159.508  1.00 62.08           C
ATOM   2200  CG2 ILE A 281       1.887 -20.216 159.162  1.00 62.08           C
ATOM   2201  CG1 ILE A 281       4.286 -20.736 159.982  1.00 62.08           C
ATOM   2202  CD1 ILE A 281       5.133 -20.150 158.855  1.00 62.08           C
ATOM   2203  C   ILE A 281       1.924 -21.417 161.746  1.00 62.08           C
ATOM   2204  O   ILE A 281       2.691 -21.268 162.697  1.00 62.08           O
ATOM   2205  N   ASP A 282       0.686 -20.881 161.733  1.00 54.65           N
ATOM   2206  CA  ASP A 282       0.177 -20.061 162.801  1.00 54.65           C
ATOM   2207  CB  ASP A 282      -1.252 -19.554 162.533  1.00 54.65           C
ATOM   2208  CG  ASP A 282      -1.210 -18.563 161.375  1.00 54.65           C
ATOM   2209  OD1 ASP A 282      -0.093 -18.097 161.020  1.00 54.65           O
ATOM   2210  OD2 ASP A 282      -2.303 -18.258 160.828  1.00 54.65           O
ATOM   2211  C   ASP A 282       0.143 -20.864 164.067  1.00 54.65           C
ATOM   2212  O   ASP A 282       0.396 -20.336 165.149  1.00 54.65           O
ATOM   2213  N   MET A 283      -0.180 -22.165 163.968  1.00 56.42           N
ATOM   2214  CA  MET A 283      -0.272 -23.004 165.130  1.00 56.42           C
ATOM   2215  CB  MET A 283      -0.704 -24.437 164.775  1.00 56.42           C
ATOM   2216  CG  MET A 283      -1.184 -25.254 165.974  1.00 56.42           C
ATOM   2217  SD  MET A 283      -2.811 -24.745 166.605  1.00 56.42           S
ATOM   2218  CE  MET A 283      -3.732 -25.341 165.158  1.00 56.42           C
ATOM   2219  C   MET A 283       1.080 -23.084 165.781  1.00 56.42           C
ATOM   2220  O   MET A 283       1.196 -23.037 167.005  1.00 56.42           O
ATOM   2221  N   TYR A 284       2.143 -23.220 164.967  1.00 50.06           N
ATOM   2222  CA  TYR A 284       3.487 -23.347 165.459  1.00 50.06           C
ATOM   2223  CB  TYR A 284       4.479 -23.645 164.317  1.00 50.06           C
ATOM   2224  CG  TYR A 284       5.831 -23.910 164.885  1.00 50.06           C
ATOM   2225  CD1 TYR A 284       6.159 -25.165 165.344  1.00 50.06           C
ATOM   2226  CD2 TYR A 284       6.775 -22.911 164.949  1.00 50.06           C
ATOM   2227  CE1 TYR A 284       7.406 -25.420 165.865  1.00 50.06           C
ATOM   2228  CE2 TYR A 284       8.024 -23.159 165.469  1.00 50.06           C
ATOM   2229  CZ  TYR A 284       8.341 -24.415 165.927  1.00 50.06           C
ATOM   2230  OH  TYR A 284       9.622 -24.671 166.461  1.00 50.06           O
ATOM   2231  C   TYR A 284       3.908 -22.070 166.127  1.00 50.06           C
ATOM   2232  O   TYR A 284       4.465 -22.091 167.223  1.00 50.06           O
ATOM   2233  N   LEU A 285       3.633 -20.920 165.477  1.00 48.90           N
ATOM   2234  CA  LEU A 285       4.025 -19.624 165.965  1.00 48.90           C
ATOM   2235  CB  LEU A 285       3.729 -18.493 164.962  1.00 48.90           C
ATOM   2236  CG  LEU A 285       4.584 -18.579 163.682  1.00 48.90           C
ATOM   2237  CD1 LEU A 285       4.264 -17.435 162.707  1.00 48.90           C
ATOM   2238  CD2 LEU A 285       6.081 -18.668 164.022  1.00 48.90           C
ATOM   2239  C   LEU A 285       3.324 -19.308 167.249  1.00 48.90           C
ATOM   2240  O   LEU A 285       3.902 -18.668 168.126  1.00 48.90           O
ATOM   2241  N   MET A 286       2.043 -19.703 167.378  1.00123.70           N
ATOM   2242  CA  MET A 286       1.313 -19.445 168.586  1.00123.70           C
ATOM   2243  CB  MET A 286      -0.195 -19.737 168.453  1.00123.70           C
ATOM   2244  CG  MET A 286      -0.535 -21.152 167.989  1.00123.70           C
ATOM   2245  SD  MET A 286      -2.276 -21.377 167.517  1.00123.70           S
ATOM   2246  CE  MET A 286      -2.919 -21.312 169.214  1.00123.70           C
ATOM   2247  C   MET A 286       1.914 -20.238 169.708  1.00123.70           C
ATOM   2248  O   MET A 286       2.003 -19.753 170.836  1.00123.70           O
ATOM   2249  N   GLY A 287       2.353 -21.481 169.429  1.00 19.45           N
ATOM   2250  CA  GLY A 287       2.928 -22.303 170.456  1.00 19.45           C
ATOM   2251  C   GLY A 287       4.173 -21.642 170.972  1.00 19.45           C
ATOM   2252  O   GLY A 287       4.392 -21.575 172.180  1.00 19.45           O
ATOM   2253  N   CYS A 288       5.012 -21.116 170.058  1.00 39.84           N
ATOM   2254  CA  CYS A 288       6.254 -20.495 170.425  1.00 39.84           C
ATOM   2255  CB  CYS A 288       7.102 -20.061 169.217  1.00 39.84           C
ATOM   2256  SG  CYS A 288       7.762 -21.485 168.297  1.00 39.84           S
ATOM   2257  C   CYS A 288       5.978 -19.288 171.264  1.00 39.84           C
ATOM   2258  O   CYS A 288       6.758 -18.966 172.159  1.00 39.84           O
ATOM   2259  N   PHE A 289       4.870 -18.574 170.989  1.00 98.58           N
ATOM   2260  CA  PHE A 289       4.551 -17.402 171.755  1.00 98.58           C
ATOM   2261  CB  PHE A 289       3.289 -16.670 171.266  1.00 98.58           C
ATOM   2262  CG  PHE A 289       3.267 -15.352 171.965  1.00 98.58           C
ATOM   2263  CD1 PHE A 289       2.855 -15.254 173.273  1.00 98.58           C
ATOM   2264  CD2 PHE A 289       3.659 -14.208 171.306  1.00 98.58           C
ATOM   2265  CE1 PHE A 289       2.839 -14.037 173.914  1.00 98.58           C
ATOM   2266  CE2 PHE A 289       3.643 -12.988 171.941  1.00 98.58           C
ATOM   2267  CZ  PHE A 289       3.233 -12.900 173.249  1.00 98.58           C
ATOM   2268  C   PHE A 289       4.307 -17.820 173.175  1.00 98.58           C
ATOM   2269  O   PHE A 289       4.763 -17.162 174.110  1.00 98.58           O
ATOM   2270  N   VAL A 290       3.579 -18.936 173.378  1.00 32.32           N
ATOM   2271  CA  VAL A 290       3.269 -19.382 174.708  1.00 32.32           C
ATOM   2272  CB  VAL A 290       2.440 -20.634 174.733  1.00 32.32           C
ATOM   2273  CG1 VAL A 290       2.261 -21.076 176.196  1.00 32.32           C
ATOM   2274  CG2 VAL A 290       1.117 -20.359 173.997  1.00 32.32           C
ATOM   2275  C   VAL A 290       4.553 -19.677 175.425  1.00 32.32           C
ATOM   2276  O   VAL A 290       4.729 -19.277 176.572  1.00 32.32           O
ATOM   2277  N   PHE A 291       5.503 -20.363 174.760  1.00 61.07           N
ATOM   2278  CA  PHE A 291       6.741 -20.731 175.392  1.00 61.07           C
ATOM   2279  CB  PHE A 291       7.667 -21.577 174.496  1.00 61.07           C
ATOM   2280  CG  PHE A 291       7.149 -22.975 174.462  1.00 61.07           C
ATOM   2281  CD1 PHE A 291       7.450 -23.843 175.487  1.00 61.07           C
ATOM   2282  CD2 PHE A 291       6.378 -23.427 173.414  1.00 61.07           C
ATOM   2283  CE1 PHE A 291       6.988 -25.138 175.476  1.00 61.07           C
ATOM   2284  CE2 PHE A 291       5.913 -24.722 173.397  1.00 61.07           C
ATOM   2285  CZ  PHE A 291       6.216 -25.579 174.429  1.00 61.07           C
ATOM   2286  C   PHE A 291       7.521 -19.514 175.803  1.00 61.07           C
ATOM   2287  O   PHE A 291       8.116 -19.501 176.880  1.00 61.07           O
ATOM   2288  N   VAL A 292       7.594 -18.482 174.936  1.00 60.72           N
ATOM   2289  CA  VAL A 292       8.338 -17.290 175.252  1.00 60.72           C
ATOM   2290  CB  VAL A 292       8.587 -16.387 174.073  1.00 60.72           C
ATOM   2291  CG1 VAL A 292       9.444 -17.160 173.055  1.00 60.72           C
ATOM   2292  CG2 VAL A 292       7.249 -15.872 173.519  1.00 60.72           C
ATOM   2293  C   VAL A 292       7.657 -16.492 176.327  1.00 60.72           C
ATOM   2294  O   VAL A 292       8.321 -15.839 177.130  1.00 60.72           O
ATOM   2295  N   PHE A 293       6.309 -16.477 176.340  1.00117.56           N
ATOM   2296  CA  PHE A 293       5.571 -15.708 177.306  1.00117.56           C
ATOM   2297  CB  PHE A 293       4.069 -15.641 176.982  1.00117.56           C
ATOM   2298  CG  PHE A 293       3.483 -14.508 177.754  1.00117.56           C
ATOM   2299  CD1 PHE A 293       3.007 -14.688 179.032  1.00117.56           C
ATOM   2300  CD2 PHE A 293       3.414 -13.255 177.188  1.00117.56           C
ATOM   2301  CE1 PHE A 293       2.467 -13.633 179.731  1.00117.56           C
ATOM   2302  CE2 PHE A 293       2.877 -12.197 177.882  1.00117.56           C
ATOM   2303  CZ  PHE A 293       2.401 -12.386 179.157  1.00117.56           C
ATOM   2304  C   PHE A 293       5.756 -16.296 178.681  1.00117.56           C
ATOM   2305  O   PHE A 293       5.901 -15.566 179.662  1.00117.56           O
ATOM   2306  N   LEU A 294       5.752 -17.640 178.795  1.00 93.81           N
ATOM   2307  CA  LEU A 294       5.890 -18.293 180.072  1.00 93.81           C
ATOM   2308  CB  LEU A 294       5.702 -19.822 180.023  1.00 93.81           C
ATOM   2309  CG  LEU A 294       4.229 -20.291 180.036  1.00 93.81           C
ATOM   2310  CD1 LEU A 294       3.596 -20.063 181.416  1.00 93.81           C
ATOM   2311  CD2 LEU A 294       3.390 -19.650 178.924  1.00 93.81           C
ATOM   2312  C   LEU A 294       7.231 -18.000 180.685  1.00 93.81           C
ATOM   2313  O   LEU A 294       7.340 -17.856 181.903  1.00 93.81           O
ATOM   2314  N   ALA A 295       8.295 -17.901 179.866  1.00 36.27           N
ATOM   2315  CA  ALA A 295       9.603 -17.662 180.411  1.00 36.27           C
ATOM   2316  CB  ALA A 295      10.695 -17.574 179.331  1.00 36.27           C
ATOM   2317  C   ALA A 295       9.581 -16.358 181.148  1.00 36.27           C
ATOM   2318  O   ALA A 295      10.187 -16.230 182.213  1.00 36.27           O
ATOM   2319  N   LEU A 296       8.883 -15.353 180.580  1.00111.31           N
ATOM   2320  CA  LEU A 296       8.782 -14.048 181.173  1.00111.31           C
ATOM   2321  CB  LEU A 296       7.980 -13.075 180.281  1.00111.31           C
ATOM   2322  CG  LEU A 296       8.059 -11.576 180.654  1.00111.31           C
ATOM   2323  CD1 LEU A 296       7.616 -11.292 182.096  1.00111.31           C
ATOM   2324  CD2 LEU A 296       9.429 -10.979 180.305  1.00111.31           C
ATOM   2325  C   LEU A 296       8.039 -14.181 182.474  1.00111.31           C
ATOM   2326  O   LEU A 296       8.442 -13.614 183.488  1.00111.31           O
ATOM   2327  N   LEU A 297       6.938 -14.960 182.478  1.00 43.17           N
ATOM   2328  CA  LEU A 297       6.117 -15.139 183.644  1.00 43.17           C
ATOM   2329  CB  LEU A 297       4.884 -16.023 183.389  1.00 43.17           C
ATOM   2330  CG  LEU A 297       3.871 -15.391 182.417  1.00 43.17           C
ATOM   2331  CD1 LEU A 297       2.657 -16.307 182.198  1.00 43.17           C
ATOM   2332  CD2 LEU A 297       3.477 -13.975 182.869  1.00 43.17           C
ATOM   2333  C   LEU A 297       6.942 -15.805 184.696  1.00 43.17           C
ATOM   2334  O   LEU A 297       6.810 -15.517 185.884  1.00 43.17           O
ATOM   2335  N   GLU A 298       7.822 -16.729 184.277  1.00 91.00           N
ATOM   2336  CA  GLU A 298       8.648 -17.432 185.215  1.00 91.00           C
ATOM   2337  CB  GLU A 298       9.584 -18.464 184.548  1.00 91.00           C
ATOM   2338  CG  GLU A 298      10.481 -19.246 185.522  1.00 91.00           C
ATOM   2339  CD  GLU A 298      11.866 -18.600 185.592  1.00 91.00           C
ATOM   2340  OE1 GLU A 298      12.040 -17.477 185.050  1.00 91.00           O
ATOM   2341  OE2 GLU A 298      12.778 -19.234 186.187  1.00 91.00           O
ATOM   2342  C   GLU A 298       9.518 -16.438 185.930  1.00 91.00           C
ATOM   2343  O   GLU A 298       9.717 -16.552 187.137  1.00 91.00           O
ATOM   2344  N   TYR A 299      10.060 -15.436 185.206  1.00 84.50           N
ATOM   2345  CA  TYR A 299      10.931 -14.447 185.785  1.00 84.50           C
ATOM   2346  CB  TYR A 299      11.551 -13.479 184.766  1.00 84.50           C
ATOM   2347  CG  TYR A 299      12.394 -12.552 185.568  1.00 84.50           C
ATOM   2348  CD1 TYR A 299      13.568 -12.998 186.123  1.00 84.50           C
ATOM   2349  CD2 TYR A 299      12.018 -11.241 185.761  1.00 84.50           C
ATOM   2350  CE1 TYR A 299      14.353 -12.152 186.868  1.00 84.50           C
ATOM   2351  CE2 TYR A 299      12.800 -10.390 186.506  1.00 84.50           C
ATOM   2352  CZ  TYR A 299      13.971 -10.848 187.059  1.00 84.50           C
ATOM   2353  OH  TYR A 299      14.786  -9.992 187.827  1.00 84.50           O
ATOM   2354  C   TYR A 299      10.156 -13.641 186.758  1.00 84.50           C
ATOM   2355  O   TYR A 299      10.663 -13.305 187.828  1.00 84.50           O
ATOM   2356  N   ALA A 300       8.889 -13.338 186.405  1.00 79.35           N
ATOM   2357  CA  ALA A 300       8.037 -12.626 187.299  1.00 79.35           C
ATOM   2358  CB  ALA A 300       6.581 -12.541 186.808  1.00 79.35           C
ATOM   2359  C   ALA A 300       8.067 -13.489 188.542  1.00 79.35           C
ATOM   2360  O   ALA A 300       7.942 -12.943 189.639  1.00 79.35           O
ATOM   2361  N   PHE A 301       8.182 -14.849 188.366  1.00120.21           N
ATOM   2362  CA  PHE A 301       8.210 -15.845 189.430  1.00120.21           C
ATOM   2363  CB  PHE A 301       7.777 -17.244 188.949  1.00120.21           C
ATOM   2364  CG  PHE A 301       7.649 -18.113 190.156  1.00120.21           C
ATOM   2365  CD1 PHE A 301       6.507 -18.071 190.924  1.00120.21           C
ATOM   2366  CD2 PHE A 301       8.661 -18.972 190.518  1.00120.21           C
ATOM   2367  CE1 PHE A 301       6.378 -18.868 192.038  1.00120.21           C
ATOM   2368  CE2 PHE A 301       8.537 -19.771 191.631  1.00120.21           C
ATOM   2369  CZ  PHE A 301       7.396 -19.719 192.394  1.00120.21           C
ATOM   2370  C   PHE A 301       9.476 -16.048 190.257  1.00120.21           C
ATOM   2371  O   PHE A 301       9.492 -15.757 191.451  1.00120.21           O
ATOM   2372  N   VAL A 302      10.579 -16.532 189.635  1.00 75.84           N
ATOM   2373  CA  VAL A 302      11.826 -16.912 190.271  1.00 75.84           C
ATOM   2374  CB  VAL A 302      12.715 -17.551 189.238  1.00 75.84           C
ATOM   2375  CG1 VAL A 302      14.132 -17.769 189.772  1.00 75.84           C
ATOM   2376  CG2 VAL A 302      12.017 -18.845 188.790  1.00 75.84           C
ATOM   2377  C   VAL A 302      12.489 -15.692 190.825  1.00 75.84           C
ATOM   2378  O   VAL A 302      13.088 -15.707 191.900  1.00 75.84           O
ATOM   2379  N   ASN A 303      12.415 -14.597 190.064  1.00 69.13           N
ATOM   2380  CA  ASN A 303      12.971 -13.342 190.463  1.00 69.13           C
ATOM   2381  CB  ASN A 303      12.840 -12.258 189.389  1.00 69.13           C
ATOM   2382  CG  ASN A 303      13.336 -10.955 189.998  1.00 69.13           C
ATOM   2383  OD1 ASN A 303      14.338 -10.921 190.709  1.00 69.13           O
ATOM   2384  ND2 ASN A 303      12.598  -9.845 189.725  1.00 69.13           N
ATOM   2385  C   ASN A 303      12.193 -12.835 191.626  1.00 69.13           C
ATOM   2386  O   ASN A 303      12.712 -12.084 192.447  1.00 69.13           O
ATOM   2387  N   TYR A 304      10.888 -13.155 191.662  1.00102.15           N
ATOM   2388  CA  TYR A 304      10.059 -12.758 192.759  1.00102.15           C
ATOM   2389  CB  TYR A 304       8.577 -13.118 192.560  1.00102.15           C
ATOM   2390  CG  TYR A 304       7.909 -12.956 193.883  1.00102.15           C
ATOM   2391  CD1 TYR A 304       7.516 -11.718 194.339  1.00102.15           C
ATOM   2392  CD2 TYR A 304       7.679 -14.059 194.674  1.00102.15           C
ATOM   2393  CE1 TYR A 304       6.901 -11.586 195.562  1.00102.15           C
ATOM   2394  CE2 TYR A 304       7.065 -13.934 195.897  1.00102.15           C
ATOM   2395  CZ  TYR A 304       6.676 -12.695 196.344  1.00102.15           C
ATOM   2396  OH  TYR A 304       6.046 -12.562 197.600  1.00102.15           O
ATOM   2397  C   TYR A 304      10.517 -13.480 193.983  1.00102.15           C
ATOM   2398  O   TYR A 304      10.578 -12.898 195.065  1.00102.15           O
ATOM   2399  N   ILE A 305      10.830 -14.785 193.852  1.00151.52           N
ATOM   2400  CA  ILE A 305      11.185 -15.522 195.027  1.00151.52           C
ATOM   2401  CB  ILE A 305      11.139 -17.020 194.874  1.00151.52           C
ATOM   2402  CG2 ILE A 305      12.058 -17.452 193.734  1.00151.52           C
ATOM   2403  CG1 ILE A 305      11.430 -17.698 196.222  1.00151.52           C
ATOM   2404  CD1 ILE A 305      10.345 -17.461 197.272  1.00151.52           C
ATOM   2405  C   ILE A 305      12.488 -15.069 195.629  1.00151.52           C
ATOM   2406  O   ILE A 305      12.531 -14.809 196.831  1.00151.52           O
ATOM   2407  N   PHE A 306      13.583 -14.920 194.850  1.00125.66           N
ATOM   2408  CA  PHE A 306      14.782 -14.462 195.504  1.00125.66           C
ATOM   2409  CB  PHE A 306      16.122 -14.995 194.977  1.00125.66           C
ATOM   2410  CG  PHE A 306      17.145 -14.242 195.765  1.00125.66           C
ATOM   2411  CD1 PHE A 306      17.401 -14.573 197.074  1.00125.66           C
ATOM   2412  CD2 PHE A 306      17.843 -13.195 195.205  1.00125.66           C
ATOM   2413  CE1 PHE A 306      18.337 -13.883 197.809  1.00125.66           C
ATOM   2414  CE2 PHE A 306      18.781 -12.501 195.932  1.00125.66           C
ATOM   2415  CZ  PHE A 306      19.031 -12.844 197.238  1.00125.66           C
ATOM   2416  C   PHE A 306      14.904 -12.987 195.339  1.00125.66           C
ATOM   2417  O   PHE A 306      15.000 -12.490 194.217  1.00125.66           O
ATOM   2418  N   PHE A 307      14.914 -12.254 196.473  1.00 63.78           N
ATOM   2419  CA  PHE A 307      15.108 -10.834 196.424  1.00 63.78           C
ATOM   2420  CB  PHE A 307      13.921 -10.080 195.798  1.00 63.78           C
ATOM   2421  CG  PHE A 307      14.406  -8.730 195.391  1.00 63.78           C
ATOM   2422  CD1 PHE A 307      15.102  -8.586 194.212  1.00 63.78           C
ATOM   2423  CD2 PHE A 307      14.163  -7.616 196.160  1.00 63.78           C
ATOM   2424  CE1 PHE A 307      15.560  -7.355 193.808  1.00 63.78           C
ATOM   2425  CE2 PHE A 307      14.620  -6.381 195.761  1.00 63.78           C
ATOM   2426  CZ  PHE A 307      15.319  -6.249 194.585  1.00 63.78           C
ATOM   2427  C   PHE A 307      15.271 -10.362 197.842  1.00 63.78           C
ATOM   2428  O   PHE A 307      15.047 -11.121 198.784  1.00 63.78           O
ATOM   2429  N   GLY A 308      15.674  -9.086 198.040  1.00 47.83           N
ATOM   2430  CA  GLY A 308      15.841  -8.602 199.385  1.00 47.83           C
ATOM   2431  C   GLY A 308      14.776  -7.586 199.666  1.00 47.83           C
ATOM   2432  O   GLY A 308      14.961  -6.385 199.470  1.00 47.83           O
ATOM   2433  N   ARG A 309      13.590  -8.082 200.060  1.00140.55           N
ATOM   2434  CA  ARG A 309      12.460  -7.290 200.441  1.00140.55           C
ATOM   2435  CB  ARG A 309      11.150  -8.085 200.303  1.00140.55           C
ATOM   2436  CG  ARG A 309      10.871  -8.543 198.869  1.00140.55           C
ATOM   2437  CD  ARG A 309       9.703  -9.524 198.749  1.00140.55           C
ATOM   2438  NE  ARG A 309       8.438  -8.743 198.842  1.00140.55           N
ATOM   2439  CZ  ARG A 309       7.256  -9.390 199.057  1.00140.55           C
ATOM   2440  NH1 ARG A 309       7.239 -10.746 199.212  1.00140.55           N
ATOM   2441  NH2 ARG A 309       6.091  -8.681 199.121  1.00140.55           N
ATOM   2442  C   ARG A 309      12.576  -6.810 201.852  1.00140.55           C
ATOM   2443  O   ARG A 309      12.091  -5.739 202.190  1.00140.55           O
ATOM   2444  N   GLY A 310      13.126  -7.633 202.768  1.00 70.62           N
ATOM   2445  CA  GLY A 310      13.135  -7.267 204.160  1.00 70.62           C
ATOM   2446  C   GLY A 310      11.957  -7.898 204.885  1.00 70.62           C
ATOM   2447  O   GLY A 310      11.765  -7.558 206.053  1.00 70.62           O
ATOM   2448  N   PRO A 311      11.070  -8.685 204.287  1.00134.93           N
ATOM   2449  CA  PRO A 311      10.146  -9.365 205.162  1.00134.93           C
ATOM   2450  CD  PRO A 311      10.289  -8.094 203.206  1.00134.93           C
ATOM   2451  CB  PRO A 311       8.734  -8.923 204.791  1.00134.93           C
ATOM   2452  CG  PRO A 311       8.852  -8.602 203.310  1.00134.93           C
ATOM   2453  C   PRO A 311      10.238 -10.857 205.138  1.00134.93           C
ATOM   2454  O   PRO A 311      11.045 -11.430 204.405  1.00134.93           O
ATOM   2455  N   GLN A 312       9.360 -11.479 205.948  1.00181.15           N
ATOM   2456  CA  GLN A 312       9.052 -12.880 205.919  1.00181.15           C
ATOM   2457  CB  GLN A 312       8.435 -13.294 204.569  1.00181.15           C
ATOM   2458  CG  GLN A 312       7.713 -14.639 204.588  1.00181.15           C
ATOM   2459  CD  GLN A 312       6.357 -14.412 205.241  1.00181.15           C
ATOM   2460  OE1 GLN A 312       5.869 -15.243 206.005  1.00181.15           O
ATOM   2461  NE2 GLN A 312       5.723 -13.251 204.926  1.00181.15           N
ATOM   2462  C   GLN A 312      10.234 -13.753 206.187  1.00181.15           C
ATOM   2463  O   GLN A 312      11.353 -13.290 206.394  1.00181.15           O
ATOM   2464  N   ARG A 313       9.953 -15.073 206.253  1.00 88.15           N
ATOM   2465  CA  ARG A 313      10.922 -16.120 206.410  1.00 88.15           C
ATOM   2466  CB  ARG A 313      11.118 -16.595 207.860  1.00 88.15           C
ATOM   2467  CG  ARG A 313      11.954 -15.621 208.692  1.00 88.15           C
ATOM   2468  CD  ARG A 313      12.177 -16.065 210.139  1.00 88.15           C
ATOM   2469  NE  ARG A 313      13.146 -15.107 210.743  1.00 88.15           N
ATOM   2470  CZ  ARG A 313      12.939 -14.620 212.000  1.00 88.15           C
ATOM   2471  NH1 ARG A 313      11.833 -14.998 212.706  1.00 88.15           N
ATOM   2472  NH2 ARG A 313      13.836 -13.749 212.548  1.00 88.15           N
ATOM   2473  C   ARG A 313      10.433 -17.286 205.601  1.00 88.15           C
ATOM   2474  O   ARG A 313       9.247 -17.376 205.285  1.00 88.15           O
ATOM   2475  N   GLN A 314      11.342 -18.211 205.226  1.00 93.73           N
ATOM   2476  CA  GLN A 314      10.943 -19.330 204.415  1.00 93.73           C
ATOM   2477  CB  GLN A 314      12.119 -20.131 203.827  1.00 93.73           C
ATOM   2478  CG  GLN A 314      12.835 -19.413 202.683  1.00 93.73           C
ATOM   2479  CD  GLN A 314      11.916 -19.465 201.470  1.00 93.73           C
ATOM   2480  OE1 GLN A 314      12.152 -18.799 200.463  1.00 93.73           O
ATOM   2481  NE2 GLN A 314      10.832 -20.280 201.568  1.00 93.73           N
ATOM   2482  C   GLN A 314      10.123 -20.269 205.237  1.00 93.73           C
ATOM   2483  O   GLN A 314      10.516 -20.660 206.334  1.00 93.73           O
ATOM   2484  N   LYS A 315       8.952 -20.667 204.697  1.00 77.08           N
ATOM   2485  CA  LYS A 315       8.056 -21.548 205.390  1.00 77.08           C
ATOM   2486  CB  LYS A 315       6.674 -21.656 204.722  1.00 77.08           C
ATOM   2487  CG  LYS A 315       5.954 -20.315 204.560  1.00 77.08           C
ATOM   2488  CD  LYS A 315       6.608 -19.403 203.518  1.00 77.08           C
ATOM   2489  CE  LYS A 315       5.848 -18.097 203.278  1.00 77.08           C
ATOM   2490  NZ  LYS A 315       6.549 -17.284 202.259  1.00 77.08           N
ATOM   2491  C   LYS A 315       8.657 -22.918 205.366  1.00 77.08           C
ATOM   2492  O   LYS A 315       9.181 -23.364 204.348  1.00 77.08           O
ATOM   2493  N   LYS A 316       8.582 -23.625 206.509  1.00160.27           N
ATOM   2494  CA  LYS A 316       9.153 -24.934 206.651  1.00160.27           C
ATOM   2495  CB  LYS A 316       9.049 -25.469 208.093  1.00160.27           C
ATOM   2496  CG  LYS A 316       9.886 -26.723 208.375  1.00160.27           C
ATOM   2497  CD  LYS A 316       9.467 -27.966 207.585  1.00160.27           C
ATOM   2498  CE  LYS A 316       8.197 -28.633 208.118  1.00160.27           C
ATOM   2499  NZ  LYS A 316       7.033 -27.741 207.917  1.00160.27           N
ATOM   2500  C   LYS A 316       8.448 -25.900 205.751  1.00160.27           C
ATOM   2501  O   LYS A 316       9.081 -26.764 205.146  1.00160.27           O
ATOM   2502  N   LEU A 317       7.114 -25.776 205.621  1.00 76.95           N
ATOM   2503  CA  LEU A 317       6.379 -26.746 204.859  1.00 76.95           C
ATOM   2504  CB  LEU A 317       4.881 -26.410 204.767  1.00 76.95           C
ATOM   2505  CG  LEU A 317       4.161 -26.378 206.129  1.00 76.95           C
ATOM   2506  CD1 LEU A 317       4.714 -25.260 207.027  1.00 76.95           C
ATOM   2507  CD2 LEU A 317       2.637 -26.295 205.952  1.00 76.95           C
ATOM   2508  C   LEU A 317       6.910 -26.745 203.462  1.00 76.95           C
ATOM   2509  O   LEU A 317       7.154 -27.801 202.882  1.00 76.95           O
ATOM   2510  N   ALA A 318       7.067 -25.539 202.892  1.00 57.39           N
ATOM   2511  CA  ALA A 318       7.590 -25.295 201.579  1.00 57.39           C
ATOM   2512  CB  ALA A 318       7.412 -23.835 201.129  1.00 57.39           C
ATOM   2513  C   ALA A 318       9.054 -25.597 201.539  1.00 57.39           C
ATOM   2514  O   ALA A 318       9.595 -25.904 200.480  1.00 57.39           O
ATOM   2515  N   GLU A 319       9.756 -25.409 202.673  1.00 76.36           N
ATOM   2516  CA  GLU A 319      11.177 -25.613 202.697  1.00 76.36           C
ATOM   2517  CB  GLU A 319      11.816 -25.231 204.043  1.00 76.36           C
ATOM   2518  CG  GLU A 319      11.902 -23.722 204.279  1.00 76.36           C
ATOM   2519  CD  GLU A 319      13.035 -23.179 203.420  1.00 76.36           C
ATOM   2520  OE1 GLU A 319      14.218 -23.408 203.791  1.00 76.36           O
ATOM   2521  OE2 GLU A 319      12.734 -22.536 202.379  1.00 76.36           O
ATOM   2522  C   GLU A 319      11.512 -27.046 202.441  1.00 76.36           C
ATOM   2523  O   GLU A 319      12.374 -27.343 201.618  1.00 76.36           O
ATOM   2524  N   LYS A 320      10.831 -27.980 203.126  1.00 68.08           N
ATOM   2525  CA  LYS A 320      11.149 -29.369 202.972  1.00 68.08           C
ATOM   2526  CB  LYS A 320      10.351 -30.281 203.917  1.00 68.08           C
ATOM   2527  CG  LYS A 320      10.740 -31.754 203.779  1.00 68.08           C
ATOM   2528  CD  LYS A 320      10.259 -32.637 204.931  1.00 68.08           C
ATOM   2529  CE  LYS A 320      10.682 -34.100 204.784  1.00 68.08           C
ATOM   2530  NZ  LYS A 320      10.377 -34.845 206.026  1.00 68.08           N
ATOM   2531  C   LYS A 320      10.840 -29.789 201.578  1.00 68.08           C
ATOM   2532  O   LYS A 320      11.563 -30.583 200.979  1.00 68.08           O
ATOM   2533  N   THR A 321       9.732 -29.272 201.025  1.00125.33           N
ATOM   2534  CA  THR A 321       9.350 -29.695 199.718  1.00125.33           C
ATOM   2535  CB  THR A 321       8.066 -29.061 199.264  1.00125.33           C
ATOM   2536  OG1 THR A 321       8.219 -27.654 199.154  1.00125.33           O
ATOM   2537  CG2 THR A 321       6.972 -29.390 200.293  1.00125.33           C
ATOM   2538  C   THR A 321      10.409 -29.340 198.721  1.00125.33           C
ATOM   2539  O   THR A 321      10.822 -30.201 197.952  1.00125.33           O
ATOM   2540  N   ALA A 322      10.800 -28.052 198.630  1.00 75.03           N
ATOM   2541  CA  ALA A 322      11.801 -27.624 197.687  1.00 75.03           C
ATOM   2542  CB  ALA A 322      11.696 -26.121 197.383  1.00 75.03           C
ATOM   2543  C   ALA A 322      13.241 -27.882 198.050  1.00 75.03           C
ATOM   2544  O   ALA A 322      13.970 -28.543 197.313  1.00 75.03           O
ATOM   2545  N   LYS A 323      13.685 -27.371 199.218  1.00159.07           N
ATOM   2546  CA  LYS A 323      15.082 -27.396 199.557  1.00159.07           C
ATOM   2547  CB  LYS A 323      15.458 -26.465 200.733  1.00159.07           C
ATOM   2548  CG  LYS A 323      15.034 -26.928 202.129  1.00159.07           C
ATOM   2549  CD  LYS A 323      15.883 -28.064 202.703  1.00159.07           C
ATOM   2550  CE  LYS A 323      15.442 -28.509 204.099  1.00159.07           C
ATOM   2551  NZ  LYS A 323      16.310 -29.606 204.583  1.00159.07           N
ATOM   2552  C   LYS A 323      15.569 -28.777 199.858  1.00159.07           C
ATOM   2553  O   LYS A 323      16.730 -29.083 199.597  1.00159.07           O
ATOM   2554  N   ALA A 324      14.781 -29.583 200.593  1.00 80.17           N
ATOM   2555  CA  ALA A 324      15.192 -30.933 200.856  1.00 80.17           C
ATOM   2556  CB  ALA A 324      14.529 -31.501 202.122  1.00 80.17           C
ATOM   2557  C   ALA A 324      14.926 -31.921 199.753  1.00 80.17           C
ATOM   2558  O   ALA A 324      15.849 -32.497 199.182  1.00 80.17           O
ATOM   2559  N   LYS A 325      13.628 -32.110 199.419  1.00130.93           N
ATOM   2560  CA  LYS A 325      13.182 -33.135 198.508  1.00130.93           C
ATOM   2561  CB  LYS A 325      11.663 -33.371 198.582  1.00130.93           C
ATOM   2562  CG  LYS A 325      11.228 -34.091 199.859  1.00130.93           C
ATOM   2563  CD  LYS A 325      11.813 -35.500 199.981  1.00130.93           C
ATOM   2564  CE  LYS A 325      11.390 -36.235 201.254  1.00130.93           C
ATOM   2565  NZ  LYS A 325      12.078 -35.649 202.427  1.00130.93           N
ATOM   2566  C   LYS A 325      13.515 -32.846 197.084  1.00130.93           C
ATOM   2567  O   LYS A 325      14.119 -33.661 196.390  1.00130.93           O
ATOM   2568  N   ASN A 326      13.135 -31.648 196.622  1.00 49.09           N
ATOM   2569  CA  ASN A 326      13.303 -31.250 195.262  1.00 49.09           C
ATOM   2570  CB  ASN A 326      12.678 -29.876 194.965  1.00 49.09           C
ATOM   2571  CG  ASN A 326      11.167 -30.026 195.069  1.00 49.09           C
ATOM   2572  OD1 ASN A 326      10.638 -31.135 195.012  1.00 49.09           O
ATOM   2573  ND2 ASN A 326      10.449 -28.881 195.216  1.00 49.09           N
ATOM   2574  C   ASN A 326      14.759 -31.157 194.975  1.00 49.09           C
ATOM   2575  O   ASN A 326      15.190 -31.375 193.847  1.00 49.09           O
ATOM   2576  N   ASP A 327      15.557 -30.774 195.983  1.00 41.15           N
ATOM   2577  CA  ASP A 327      16.966 -30.649 195.777  1.00 41.15           C
ATOM   2578  CB  ASP A 327      17.713 -30.037 196.976  1.00 41.15           C
ATOM   2579  CG  ASP A 327      17.416 -28.543 196.985  1.00 41.15           C
ATOM   2580  OD1 ASP A 327      16.583 -28.103 196.149  1.00 41.15           O
ATOM   2581  OD2 ASP A 327      18.026 -27.820 197.818  1.00 41.15           O
ATOM   2582  C   ASP A 327      17.559 -31.988 195.484  1.00 41.15           C
ATOM   2583  O   ASP A 327      18.378 -32.113 194.577  1.00 41.15           O
ATOM   2584  N   ARG A 328      17.165 -33.032 196.236  1.00 62.33           N
ATOM   2585  CA  ARG A 328      17.731 -34.326 196.006  1.00 62.33           C
ATOM   2586  CB  ARG A 328      17.270 -35.389 197.016  1.00 62.33           C
ATOM   2587  CG  ARG A 328      17.936 -36.747 196.783  1.00 62.33           C
ATOM   2588  CD  ARG A 328      17.439 -37.857 197.711  1.00 62.33           C
ATOM   2589  NE  ARG A 328      18.184 -39.097 197.350  1.00 62.33           N
ATOM   2590  CZ  ARG A 328      17.735 -39.899 196.340  1.00 62.33           C
ATOM   2591  NH1 ARG A 328      16.599 -39.568 195.658  1.00 62.33           N
ATOM   2592  NH2 ARG A 328      18.427 -41.029 196.008  1.00 62.33           N
ATOM   2593  C   ARG A 328      17.315 -34.792 194.650  1.00 62.33           C
ATOM   2594  O   ARG A 328      18.121 -35.332 193.895  1.00 62.33           O
ATOM   2595  N   SER A 329      16.034 -34.574 194.303  1.00 28.97           N
ATOM   2596  CA  SER A 329      15.521 -35.038 193.050  1.00 28.97           C
ATOM   2597  CB  SER A 329      14.030 -34.713 192.855  1.00 28.97           C
ATOM   2598  OG  SER A 329      13.837 -33.308 192.799  1.00 28.97           O
ATOM   2599  C   SER A 329      16.275 -34.389 191.937  1.00 28.97           C
ATOM   2600  O   SER A 329      16.710 -35.052 190.997  1.00 28.97           O
ATOM   2601  N   LYS A 330      16.465 -33.065 192.028  1.00136.72           N
ATOM   2602  CA  LYS A 330      17.113 -32.320 190.993  1.00136.72           C
ATOM   2603  CB  LYS A 330      17.108 -30.808 191.285  1.00136.72           C
ATOM   2604  CG  LYS A 330      17.345 -29.928 190.056  1.00136.72           C
ATOM   2605  CD  LYS A 330      18.678 -30.170 189.351  1.00136.72           C
ATOM   2606  CE  LYS A 330      18.880 -29.272 188.129  1.00136.72           C
ATOM   2607  NZ  LYS A 330      17.803 -29.515 187.141  1.00136.72           N
ATOM   2608  C   LYS A 330      18.536 -32.766 190.870  1.00136.72           C
ATOM   2609  O   LYS A 330      19.055 -32.901 189.763  1.00136.72           O
ATOM   2610  N   SER A 331      19.209 -33.017 192.009  1.00 69.94           N
ATOM   2611  CA  SER A 331      20.594 -33.381 191.969  1.00 69.94           C
ATOM   2612  CB  SER A 331      21.176 -33.674 193.362  1.00 69.94           C
ATOM   2613  OG  SER A 331      21.160 -32.497 194.156  1.00 69.94           O
ATOM   2614  C   SER A 331      20.735 -34.620 191.154  1.00 69.94           C
ATOM   2615  O   SER A 331      21.471 -34.646 190.169  1.00 69.94           O
ATOM   2616  N   GLU A 332      20.009 -35.686 191.534  1.00 62.11           N
ATOM   2617  CA  GLU A 332      20.121 -36.908 190.799  1.00 62.11           C
ATOM   2618  CB  GLU A 332      21.487 -37.593 190.987  1.00 62.11           C
ATOM   2619  CG  GLU A 332      21.798 -37.955 192.440  1.00 62.11           C
ATOM   2620  CD  GLU A 332      23.167 -38.620 192.480  1.00 62.11           C
ATOM   2621  OE1 GLU A 332      23.834 -38.662 191.412  1.00 62.11           O
ATOM   2622  OE2 GLU A 332      23.564 -39.091 193.579  1.00 62.11           O
ATOM   2623  C   GLU A 332      19.052 -37.847 191.342  1.00 62.11           C
ATOM   2624  O   GLU A 332      18.215 -38.324 190.530  1.00 62.11           O
ATOM   2625  OXT GLU A 332      19.060 -38.100 192.577  1.00 62.11           O
ATOM   2626  N   TYR A 390      30.815   3.683 232.504  1.00142.66           N
ATOM   2627  CA  TYR A 390      30.149   2.789 233.477  1.00142.66           C
ATOM   2628  CB  TYR A 390      29.277   3.614 234.435  1.00142.66           C
ATOM   2629  CG  TYR A 390      28.825   2.690 235.510  1.00142.66           C
ATOM   2630  CD1 TYR A 390      29.654   2.422 236.576  1.00142.66           C
ATOM   2631  CD2 TYR A 390      27.587   2.095 235.460  1.00142.66           C
ATOM   2632  CE1 TYR A 390      29.255   1.571 237.578  1.00142.66           C
ATOM   2633  CE2 TYR A 390      27.182   1.242 236.460  1.00142.66           C
ATOM   2634  CZ  TYR A 390      28.016   0.980 237.521  1.00142.66           C
ATOM   2635  OH  TYR A 390      27.603   0.106 238.548  1.00142.66           O
ATOM   2636  C   TYR A 390      29.277   1.844 232.719  1.00142.66           C
ATOM   2637  O   TYR A 390      29.598   0.664 232.577  1.00142.66           O
ATOM   2638  N   MET A 391      28.144   2.342 232.186  1.00124.00           N
ATOM   2639  CA  MET A 391      27.303   1.436 231.466  1.00124.00           C
ATOM   2640  CB  MET A 391      25.811   1.805 231.522  1.00124.00           C
ATOM   2641  CG  MET A 391      25.207   1.615 232.915  1.00124.00           C
ATOM   2642  SD  MET A 391      23.444   2.036 233.047  1.00124.00           S
ATOM   2643  CE  MET A 391      23.328   1.630 234.814  1.00124.00           C
ATOM   2644  C   MET A 391      27.729   1.428 230.035  1.00124.00           C
ATOM   2645  O   MET A 391      27.032   1.926 229.151  1.00124.00           O
ATOM   2646  N   GLY A 392      28.917   0.850 229.789  1.00 47.30           N
ATOM   2647  CA  GLY A 392      29.438   0.658 228.470  1.00 47.30           C
ATOM   2648  C   GLY A 392      28.596  -0.389 227.819  1.00 47.30           C
ATOM   2649  O   GLY A 392      28.410  -0.405 226.604  1.00 47.30           O
ATOM   2650  N   ASP A 393      28.092  -1.317 228.650  1.00 85.64           N
ATOM   2651  CA  ASP A 393      27.339  -2.463 228.237  1.00 85.64           C
ATOM   2652  CB  ASP A 393      26.921  -3.334 229.435  1.00 85.64           C
ATOM   2653  CG  ASP A 393      26.342  -4.638 228.913  1.00 85.64           C
ATOM   2654  OD1 ASP A 393      26.421  -4.867 227.677  1.00 85.64           O
ATOM   2655  OD2 ASP A 393      25.812  -5.425 229.743  1.00 85.64           O
ATOM   2656  C   ASP A 393      26.087  -2.033 227.545  1.00 85.64           C
ATOM   2657  O   ASP A 393      25.648  -2.683 226.609  1.00 85.64           O
ATOM   2658  N   ARG A 394      25.452  -0.930 227.957  1.00162.40           N
ATOM   2659  CA  ARG A 394      24.207  -0.593 227.325  1.00162.40           C
ATOM   2660  CB  ARG A 394      23.581   0.688 227.902  1.00162.40           C
ATOM   2661  CG  ARG A 394      23.222   0.583 229.385  1.00162.40           C
ATOM   2662  CD  ARG A 394      21.805   0.070 229.647  1.00162.40           C
ATOM   2663  NE  ARG A 394      21.619   0.025 231.125  1.00162.40           N
ATOM   2664  CZ  ARG A 394      20.394   0.278 231.669  1.00162.40           C
ATOM   2665  NH1 ARG A 394      19.333   0.567 230.859  1.00162.40           N
ATOM   2666  NH2 ARG A 394      20.230   0.249 233.024  1.00162.40           N
ATOM   2667  C   ARG A 394      24.429  -0.350 225.863  1.00162.40           C
ATOM   2668  O   ARG A 394      23.594  -0.715 225.039  1.00162.40           O
ATOM   2669  N   SER A 395      25.551   0.298 225.507  1.00 41.72           N
ATOM   2670  CA  SER A 395      25.835   0.639 224.140  1.00 41.72           C
ATOM   2671  CB  SER A 395      27.032   1.596 224.008  1.00 41.72           C
ATOM   2672  OG  SER A 395      26.736   2.838 224.629  1.00 41.72           O
ATOM   2673  C   SER A 395      26.142  -0.565 223.296  1.00 41.72           C
ATOM   2674  O   SER A 395      25.636  -0.685 222.181  1.00 41.72           O
ATOM   2675  N   ILE A 396      26.985  -1.487 223.800  1.00107.93           N
ATOM   2676  CA  ILE A 396      27.428  -2.603 223.005  1.00107.93           C
ATOM   2677  CB  ILE A 396      28.515  -3.398 223.667  1.00107.93           C
ATOM   2678  CG2 ILE A 396      28.905  -4.528 222.703  1.00107.93           C
ATOM   2679  CG1 ILE A 396      29.700  -2.483 224.020  1.00107.93           C
ATOM   2680  CD1 ILE A 396      30.306  -1.774 222.809  1.00107.93           C
ATOM   2681  C   ILE A 396      26.274  -3.503 222.661  1.00107.93           C
ATOM   2682  O   ILE A 396      26.195  -3.976 221.529  1.00107.93           O
ATOM   2683  N   PRO A 397      25.409  -3.823 223.588  1.00109.90           N
ATOM   2684  CA  PRO A 397      24.250  -4.536 223.156  1.00109.90           C
ATOM   2685  CD  PRO A 397      25.944  -4.629 224.665  1.00109.90           C
ATOM   2686  CB  PRO A 397      23.545  -5.002 224.425  1.00109.90           C
ATOM   2687  CG  PRO A 397      24.692  -5.073 225.454  1.00109.90           C
ATOM   2688  C   PRO A 397      23.397  -3.867 222.129  1.00109.90           C
ATOM   2689  O   PRO A 397      22.788  -4.586 221.340  1.00109.90           O
ATOM   2690  N   HIS A 398      23.304  -2.528 222.109  1.00 96.46           N
ATOM   2691  CA  HIS A 398      22.519  -1.883 221.094  1.00 96.46           C
ATOM   2692  ND1 HIS A 398      21.852   1.329 223.095  1.00 96.46           N
ATOM   2693  CG  HIS A 398      21.789   0.053 222.579  1.00 96.46           C
ATOM   2694  CB  HIS A 398      22.432  -0.358 221.288  1.00 96.46           C
ATOM   2695  NE2 HIS A 398      20.654   0.123 224.528  1.00 96.46           N
ATOM   2696  CD2 HIS A 398      21.053  -0.670 223.466  1.00 96.46           C
ATOM   2697  CE1 HIS A 398      21.158   1.314 224.261  1.00 96.46           C
ATOM   2698  C   HIS A 398      23.188  -2.102 219.769  1.00 96.46           C
ATOM   2699  O   HIS A 398      22.540  -2.405 218.768  1.00 96.46           O
ATOM   2700  N   LYS A 399      24.524  -1.947 219.729  1.00 99.49           N
ATOM   2701  CA  LYS A 399      25.254  -2.090 218.500  1.00 99.49           C
ATOM   2702  CB  LYS A 399      26.769  -1.882 218.678  1.00 99.49           C
ATOM   2703  CG  LYS A 399      27.563  -2.032 217.378  1.00 99.49           C
ATOM   2704  CD  LYS A 399      29.033  -1.622 217.495  1.00 99.49           C
ATOM   2705  CE  LYS A 399      29.261  -0.110 217.485  1.00 99.49           C
ATOM   2706  NZ  LYS A 399      30.708   0.181 217.604  1.00 99.49           N
ATOM   2707  C   LYS A 399      25.087  -3.490 218.004  1.00 99.49           C
ATOM   2708  O   LYS A 399      24.803  -3.716 216.829  1.00 99.49           O
ATOM   2709  N   LYS A 400      25.234  -4.474 218.907  1.00 90.51           N
ATOM   2710  CA  LYS A 400      25.143  -5.851 218.525  1.00 90.51           C
ATOM   2711  CB  LYS A 400      25.298  -6.815 219.710  1.00 90.51           C
ATOM   2712  CG  LYS A 400      25.200  -8.284 219.297  1.00 90.51           C
ATOM   2713  CD  LYS A 400      25.356  -9.254 220.467  1.00 90.51           C
ATOM   2714  CE  LYS A 400      24.048  -9.485 221.225  1.00 90.51           C
ATOM   2715  NZ  LYS A 400      23.586  -8.217 221.829  1.00 90.51           N
ATOM   2716  C   LYS A 400      23.773  -6.096 217.983  1.00 90.51           C
ATOM   2717  O   LYS A 400      23.616  -6.816 216.998  1.00 90.51           O
ATOM   2718  N   THR A 401      22.741  -5.495 218.610  1.00110.74           N
ATOM   2719  CA  THR A 401      21.406  -5.768 218.166  1.00110.74           C
ATOM   2720  CB  THR A 401      20.304  -5.151 218.988  1.00110.74           C
ATOM   2721  OG1 THR A 401      20.350  -3.735 218.933  1.00110.74           O
ATOM   2722  CG2 THR A 401      20.425  -5.644 220.439  1.00110.74           C
ATOM   2723  C   THR A 401      21.236  -5.310 216.750  1.00110.74           C
ATOM   2724  O   THR A 401      20.625  -6.011 215.947  1.00110.74           O
ATOM   2725  N   HIS A 402      21.769  -4.126 216.395  1.00 72.30           N
ATOM   2726  CA  HIS A 402      21.610  -3.643 215.052  1.00 72.30           C
ATOM   2727  ND1 HIS A 402      21.483  -0.856 216.878  1.00 72.30           N
ATOM   2728  CG  HIS A 402      21.363  -1.174 215.544  1.00 72.30           C
ATOM   2729  CB  HIS A 402      22.176  -2.226 214.849  1.00 72.30           C
ATOM   2730  NE2 HIS A 402      19.890   0.458 216.053  1.00 72.30           N
ATOM   2731  CD2 HIS A 402      20.386  -0.362 215.055  1.00 72.30           C
ATOM   2732  CE1 HIS A 402      20.580   0.125 217.129  1.00 72.30           C
ATOM   2733  C   HIS A 402      22.311  -4.563 214.098  1.00 72.30           C
ATOM   2734  O   HIS A 402      21.785  -4.859 213.025  1.00 72.30           O
ATOM   2735  N   LEU A 403      23.519  -5.044 214.455  1.00 95.79           N
ATOM   2736  CA  LEU A 403      24.240  -5.893 213.546  1.00 95.79           C
ATOM   2737  CB  LEU A 403      25.648  -6.284 214.027  1.00 95.79           C
ATOM   2738  CG  LEU A 403      26.717  -5.191 213.831  1.00 95.79           C
ATOM   2739  CD1 LEU A 403      26.419  -3.918 214.629  1.00 95.79           C
ATOM   2740  CD2 LEU A 403      28.114  -5.747 214.124  1.00 95.79           C
ATOM   2741  C   LEU A 403      23.489  -7.163 213.287  1.00 95.79           C
ATOM   2742  O   LEU A 403      23.345  -7.578 212.138  1.00 95.79           O
ATOM   2743  N   ARG A 404      22.977  -7.811 214.347  1.00111.38           N
ATOM   2744  CA  ARG A 404      22.248  -9.041 214.207  1.00111.38           C
ATOM   2745  CB  ARG A 404      21.831  -9.643 215.561  1.00111.38           C
ATOM   2746  CG  ARG A 404      21.052 -10.954 215.436  1.00111.38           C
ATOM   2747  CD  ARG A 404      20.613 -11.537 216.781  1.00111.38           C
ATOM   2748  NE  ARG A 404      19.839 -12.778 216.500  1.00111.38           N
ATOM   2749  CZ  ARG A 404      20.486 -13.971 216.355  1.00111.38           C
ATOM   2750  NH1 ARG A 404      21.844 -14.028 216.475  1.00111.38           N
ATOM   2751  NH2 ARG A 404      19.775 -15.106 216.092  1.00111.38           N
ATOM   2752  C   ARG A 404      20.995  -8.757 213.450  1.00111.38           C
ATOM   2753  O   ARG A 404      20.506  -9.601 212.701  1.00111.38           O
ATOM   2754  N   ARG A 405      20.433  -7.553 213.645  1.00 34.22           N
ATOM   2755  CA  ARG A 405      19.197  -7.223 213.004  1.00 34.22           C
ATOM   2756  CB  ARG A 405      18.740  -5.783 213.300  1.00 34.22           C
ATOM   2757  CG  ARG A 405      17.419  -5.409 212.626  1.00 34.22           C
ATOM   2758  CD  ARG A 405      16.955  -3.980 212.919  1.00 34.22           C
ATOM   2759  NE  ARG A 405      15.730  -3.742 212.106  1.00 34.22           N
ATOM   2760  CZ  ARG A 405      15.839  -3.202 210.858  1.00 34.22           C
ATOM   2761  NH1 ARG A 405      17.062  -2.821 210.387  1.00 34.22           N
ATOM   2762  NH2 ARG A 405      14.728  -3.043 210.080  1.00 34.22           N
ATOM   2763  C   ARG A 405      19.382  -7.340 211.523  1.00 34.22           C
ATOM   2764  O   ARG A 405      18.541  -7.912 210.832  1.00 34.22           O
ATOM   2765  N   ARG A 406      20.485  -6.782 210.994  1.00124.96           N
ATOM   2766  CA  ARG A 406      20.771  -6.848 209.588  1.00124.96           C
ATOM   2767  CB  ARG A 406      22.011  -6.011 209.227  1.00124.96           C
ATOM   2768  CG  ARG A 406      22.474  -6.157 207.777  1.00124.96           C
ATOM   2769  CD  ARG A 406      23.715  -5.317 207.463  1.00124.96           C
ATOM   2770  NE  ARG A 406      24.745  -5.638 208.493  1.00124.96           N
ATOM   2771  CZ  ARG A 406      25.591  -6.697 208.318  1.00124.96           C
ATOM   2772  NH1 ARG A 406      25.511  -7.455 207.187  1.00124.96           N
ATOM   2773  NH2 ARG A 406      26.518  -6.998 209.274  1.00124.96           N
ATOM   2774  C   ARG A 406      21.065  -8.263 209.186  1.00124.96           C
ATOM   2775  O   ARG A 406      20.565  -8.750 208.171  1.00124.96           O
ATOM   2776  N   SER A 407      21.864  -8.966 210.011  1.00 78.40           N
ATOM   2777  CA  SER A 407      22.349 -10.281 209.694  1.00 78.40           C
ATOM   2778  CB  SER A 407      23.263 -10.851 210.792  1.00 78.40           C
ATOM   2779  OG  SER A 407      22.523 -11.051 211.987  1.00 78.40           O
ATOM   2780  C   SER A 407      21.219 -11.242 209.523  1.00 78.40           C
ATOM   2781  O   SER A 407      21.262 -12.098 208.640  1.00 78.40           O
ATOM   2782  N   SER A 408      20.172 -11.131 210.358  1.00 27.25           N
ATOM   2783  CA  SER A 408      19.087 -12.069 210.290  1.00 27.25           C
ATOM   2784  CB  SER A 408      18.000 -11.791 211.342  1.00 27.25           C
ATOM   2785  OG  SER A 408      17.384 -10.537 211.085  1.00 27.25           O
ATOM   2786  C   SER A 408      18.431 -11.989 208.947  1.00 27.25           C
ATOM   2787  O   SER A 408      18.165 -13.008 208.311  1.00 27.25           O
ATOM   2788  N   GLN A 409      18.169 -10.760 208.470  1.00107.21           N
ATOM   2789  CA  GLN A 409      17.486 -10.578 207.222  1.00107.21           C
ATOM   2790  CB  GLN A 409      17.202  -9.100 206.902  1.00107.21           C
ATOM   2791  CG  GLN A 409      16.325  -8.913 205.662  1.00107.21           C
ATOM   2792  CD  GLN A 409      14.908  -9.329 206.030  1.00107.21           C
ATOM   2793  OE1 GLN A 409      14.090  -9.638 205.165  1.00107.21           O
ATOM   2794  NE2 GLN A 409      14.607  -9.335 207.356  1.00107.21           N
ATOM   2795  C   GLN A 409      18.344 -11.122 206.127  1.00107.21           C
ATOM   2796  O   GLN A 409      17.840 -11.680 205.153  1.00107.21           O
ATOM   2797  N   LEU A 410      19.673 -10.955 206.257  1.00 32.40           N
ATOM   2798  CA  LEU A 410      20.565 -11.426 205.242  1.00 32.40           C
ATOM   2799  CB  LEU A 410      22.033 -11.084 205.534  1.00 32.40           C
ATOM   2800  CG  LEU A 410      22.316  -9.571 205.518  1.00 32.40           C
ATOM   2801  CD1 LEU A 410      23.800  -9.288 205.794  1.00 32.40           C
ATOM   2802  CD2 LEU A 410      21.821  -8.918 204.216  1.00 32.40           C
ATOM   2803  C   LEU A 410      20.449 -12.913 205.160  1.00 32.40           C
ATOM   2804  O   LEU A 410      20.452 -13.483 204.069  1.00 32.40           O
ATOM   2805  N   LYS A 411      20.359 -13.581 206.326  1.00 98.99           N
ATOM   2806  CA  LYS A 411      20.246 -15.008 206.350  1.00 98.99           C
ATOM   2807  CB  LYS A 411      20.273 -15.587 207.774  1.00 98.99           C
ATOM   2808  CG  LYS A 411      20.291 -17.117 207.810  1.00 98.99           C
ATOM   2809  CD  LYS A 411      20.669 -17.687 209.178  1.00 98.99           C
ATOM   2810  CE  LYS A 411      22.134 -17.448 209.551  1.00 98.99           C
ATOM   2811  NZ  LYS A 411      22.421 -18.025 210.883  1.00 98.99           N
ATOM   2812  C   LYS A 411      18.950 -15.409 205.722  1.00 98.99           C
ATOM   2813  O   LYS A 411      18.908 -16.335 204.930  1.00 98.99           O
ATOM   2814  N   ILE A 412      17.838 -14.725 206.017  1.00131.53           N
ATOM   2815  CA  ILE A 412      16.594 -15.168 205.449  1.00131.53           C
ATOM   2816  CB  ILE A 412      15.398 -14.403 205.967  1.00131.53           C
ATOM   2817  CG2 ILE A 412      15.332 -14.658 207.482  1.00131.53           C
ATOM   2818  CG1 ILE A 412      15.426 -12.905 205.605  1.00131.53           C
ATOM   2819  CD1 ILE A 412      14.950 -12.580 204.189  1.00131.53           C
ATOM   2820  C   ILE A 412      16.679 -15.057 203.960  1.00131.53           C
ATOM   2821  O   ILE A 412      16.226 -15.938 203.228  1.00131.53           O
ATOM   2822  N   LYS A 413      17.292 -13.967 203.472  1.00 37.94           N
ATOM   2823  CA  LYS A 413      17.409 -13.745 202.064  1.00 37.94           C
ATOM   2824  CB  LYS A 413      18.116 -12.424 201.719  1.00 37.94           C
ATOM   2825  CG  LYS A 413      17.297 -11.188 202.095  1.00 37.94           C
ATOM   2826  CD  LYS A 413      18.097  -9.885 202.050  1.00 37.94           C
ATOM   2827  CE  LYS A 413      17.271  -8.652 202.421  1.00 37.94           C
ATOM   2828  NZ  LYS A 413      18.115  -7.438 202.358  1.00 37.94           N
ATOM   2829  C   LYS A 413      18.212 -14.859 201.475  1.00 37.94           C
ATOM   2830  O   LYS A 413      17.942 -15.283 200.352  1.00 37.94           O
ATOM   2831  N   ILE A 414      19.245 -15.350 202.193  1.00165.45           N
ATOM   2832  CA  ILE A 414      20.015 -16.409 201.605  1.00165.45           C
ATOM   2833  CB  ILE A 414      21.392 -16.612 202.212  1.00165.45           C
ATOM   2834  CG2 ILE A 414      21.356 -16.633 203.746  1.00165.45           C
ATOM   2835  CG1 ILE A 414      22.103 -17.787 201.523  1.00165.45           C
ATOM   2836  CD1 ILE A 414      22.438 -17.519 200.057  1.00165.45           C
ATOM   2837  C   ILE A 414      19.202 -17.677 201.446  1.00165.45           C
ATOM   2838  O   ILE A 414      19.247 -18.241 200.355  1.00165.45           O
ATOM   2839  N   PRO A 415      18.468 -18.195 202.409  1.00105.82           N
ATOM   2840  CA  PRO A 415      17.612 -19.281 202.037  1.00105.82           C
ATOM   2841  CD  PRO A 415      19.196 -18.716 203.550  1.00105.82           C
ATOM   2842  CB  PRO A 415      17.079 -19.875 203.340  1.00105.82           C
ATOM   2843  CG  PRO A 415      18.140 -19.469 204.380  1.00105.82           C
ATOM   2844  C   PRO A 415      16.568 -19.023 200.996  1.00105.82           C
ATOM   2845  O   PRO A 415      16.230 -19.955 200.273  1.00105.82           O
ATOM   2846  N   ASP A 416      16.024 -17.803 200.889  1.00 41.67           N
ATOM   2847  CA  ASP A 416      15.062 -17.561 199.852  1.00 41.67           C
ATOM   2848  CB  ASP A 416      14.534 -16.114 199.852  1.00 41.67           C
ATOM   2849  CG  ASP A 416      13.701 -15.886 201.104  1.00 41.67           C
ATOM   2850  OD1 ASP A 416      13.458 -16.875 201.845  1.00 41.67           O
ATOM   2851  OD2 ASP A 416      13.293 -14.717 201.336  1.00 41.67           O
ATOM   2852  C   ASP A 416      15.793 -17.747 198.559  1.00 41.67           C
ATOM   2853  O   ASP A 416      15.238 -18.208 197.564  1.00 41.67           O
ATOM   2854  N   LEU A 417      17.077 -17.354 198.564  1.00119.90           N
ATOM   2855  CA  LEU A 417      17.971 -17.437 197.444  1.00119.90           C
ATOM   2856  CB  LEU A 417      19.348 -16.856 197.837  1.00119.90           C
ATOM   2857  CG  LEU A 417      20.419 -16.705 196.737  1.00119.90           C
ATOM   2858  CD1 LEU A 417      20.790 -18.045 196.087  1.00119.90           C
ATOM   2859  CD2 LEU A 417      20.054 -15.592 195.745  1.00119.90           C
ATOM   2860  C   LEU A 417      18.156 -18.889 197.110  1.00119.90           C
ATOM   2861  O   LEU A 417      18.208 -19.271 195.943  1.00119.90           O
ATOM   2862  N   THR A 418      18.286 -19.756 198.130  1.00106.93           N
ATOM   2863  CA  THR A 418      18.497 -21.137 197.806  1.00106.93           C
ATOM   2864  CB  THR A 418      18.872 -22.007 198.979  1.00106.93           C
ATOM   2865  OG1 THR A 418      19.380 -23.248 198.510  1.00106.93           O
ATOM   2866  CG2 THR A 418      17.645 -22.262 199.867  1.00106.93           C
ATOM   2867  C   THR A 418      17.272 -21.708 197.156  1.00106.93           C
ATOM   2868  O   THR A 418      17.372 -22.424 196.162  1.00106.93           O
ATOM   2869  N   ASP A 419      16.076 -21.388 197.688  1.00 81.78           N
ATOM   2870  CA  ASP A 419      14.855 -21.942 197.174  1.00 81.78           C
ATOM   2871  CB  ASP A 419      13.615 -21.476 197.956  1.00 81.78           C
ATOM   2872  CG  ASP A 419      12.422 -22.300 197.490  1.00 81.78           C
ATOM   2873  OD1 ASP A 419      12.648 -23.399 196.917  1.00 81.78           O
ATOM   2874  OD2 ASP A 419      11.268 -21.839 197.697  1.00 81.78           O
ATOM   2875  C   ASP A 419      14.663 -21.510 195.753  1.00 81.78           C
ATOM   2876  O   ASP A 419      14.361 -22.325 194.883  1.00 81.78           O
ATOM   2877  N   VAL A 420      14.865 -20.210 195.478  1.00104.81           N
ATOM   2878  CA  VAL A 420      14.658 -19.666 194.165  1.00104.81           C
ATOM   2879  CB  VAL A 420      14.893 -18.190 194.091  1.00104.81           C
ATOM   2880  CG1 VAL A 420      16.299 -17.899 194.598  1.00104.81           C
ATOM   2881  CG2 VAL A 420      14.761 -17.757 192.632  1.00104.81           C
ATOM   2882  C   VAL A 420      15.604 -20.300 193.200  1.00104.81           C
ATOM   2883  O   VAL A 420      15.246 -20.549 192.051  1.00104.81           O
ATOM   2884  N   ASN A 421      16.853 -20.549 193.631  1.00 83.08           N
ATOM   2885  CA  ASN A 421      17.830 -21.118 192.750  1.00 83.08           C
ATOM   2886  CB  ASN A 421      19.226 -21.220 193.387  1.00 83.08           C
ATOM   2887  CG  ASN A 421      20.216 -21.578 192.288  1.00 83.08           C
ATOM   2888  OD1 ASN A 421      20.493 -20.772 191.402  1.00 83.08           O
ATOM   2889  ND2 ASN A 421      20.769 -22.820 192.346  1.00 83.08           N
ATOM   2890  C   ASN A 421      17.424 -22.506 192.374  1.00 83.08           C
ATOM   2891  O   ASN A 421      17.544 -22.896 191.216  1.00 83.08           O
ATOM   2892  N   ALA A 422      16.920 -23.291 193.343  1.00 39.10           N
ATOM   2893  CA  ALA A 422      16.578 -24.653 193.061  1.00 39.10           C
ATOM   2894  CB  ALA A 422      16.033 -25.403 194.289  1.00 39.10           C
ATOM   2895  C   ALA A 422      15.520 -24.671 192.005  1.00 39.10           C
ATOM   2896  O   ALA A 422      15.559 -25.507 191.104  1.00 39.10           O
ATOM   2897  N   ILE A 423      14.534 -23.758 192.112  1.00163.82           N
ATOM   2898  CA  ILE A 423      13.423 -23.694 191.191  1.00163.82           C
ATOM   2899  CB  ILE A 423      12.273 -22.863 191.697  1.00163.82           C
ATOM   2900  CG2 ILE A 423      12.671 -21.381 191.649  1.00163.82           C
ATOM   2901  CG1 ILE A 423      11.003 -23.167 190.886  1.00163.82           C
ATOM   2902  CD1 ILE A 423       9.733 -22.584 191.505  1.00163.82           C
ATOM   2903  C   ILE A 423      13.712 -23.230 189.716  1.00163.82           C
ATOM   2904  O   ILE A 423      13.315 -24.003 188.850  1.00163.82           O
ATOM   2905  N   ASP A 424      14.371 -22.052 189.336  1.00229.26           N
ATOM   2906  CA  ASP A 424      14.646 -21.671 187.943  1.00229.26           C
ATOM   2907  CB  ASP A 424      15.015 -20.198 187.634  1.00229.26           C
ATOM   2908  CG  ASP A 424      16.284 -19.676 188.268  1.00229.26           C
ATOM   2909  OD1 ASP A 424      16.731 -20.224 189.307  1.00229.26           O
ATOM   2910  OD2 ASP A 424      16.813 -18.679 187.707  1.00229.26           O
ATOM   2911  C   ASP A 424      15.598 -22.688 187.386  1.00229.26           C
ATOM   2912  O   ASP A 424      15.807 -22.770 186.174  1.00229.26           O
ATOM   2913  N   ARG A 425      16.214 -23.487 188.287  1.00117.56           N
ATOM   2914  CA  ARG A 425      17.049 -24.583 187.877  1.00117.56           C
ATOM   2915  CB  ARG A 425      17.667 -25.416 189.020  1.00117.56           C
ATOM   2916  CG  ARG A 425      18.864 -24.764 189.717  1.00117.56           C
ATOM   2917  CD  ARG A 425      19.813 -25.765 190.387  1.00117.56           C
ATOM   2918  NE  ARG A 425      19.021 -26.607 191.327  1.00117.56           N
ATOM   2919  CZ  ARG A 425      18.969 -26.312 192.659  1.00117.56           C
ATOM   2920  NH1 ARG A 425      19.640 -25.234 193.157  1.00117.56           N
ATOM   2921  NH2 ARG A 425      18.219 -27.086 193.496  1.00117.56           N
ATOM   2922  C   ARG A 425      16.211 -25.539 187.071  1.00117.56           C
ATOM   2923  O   ARG A 425      16.697 -26.123 186.106  1.00117.56           O
ATOM   2924  N   TRP A 426      14.940 -25.755 187.471  1.00 63.51           N
ATOM   2925  CA  TRP A 426      14.027 -26.640 186.788  1.00 63.51           C
ATOM   2926  CB  TRP A 426      12.727 -26.886 187.571  1.00 63.51           C
ATOM   2927  CG  TRP A 426      12.915 -27.808 188.749  1.00 63.51           C
ATOM   2928  CD2 TRP A 426      12.959 -29.235 188.614  1.00 63.51           C
ATOM   2929  CD1 TRP A 426      13.090 -27.537 190.075  1.00 63.51           C
ATOM   2930  NE1 TRP A 426      13.237 -28.712 190.776  1.00 63.51           N
ATOM   2931  CE2 TRP A 426      13.159 -29.765 189.887  1.00 63.51           C
ATOM   2932  CE3 TRP A 426      12.843 -30.034 187.513  1.00 63.51           C
ATOM   2933  CZ2 TRP A 426      13.247 -31.114 190.080  1.00 63.51           C
ATOM   2934  CZ3 TRP A 426      12.930 -31.393 187.710  1.00 63.51           C
ATOM   2935  CH2 TRP A 426      13.128 -31.921 188.969  1.00 63.51           C
ATOM   2936  C   TRP A 426      13.653 -26.119 185.430  1.00 63.51           C
ATOM   2937  O   TRP A 426      13.517 -26.882 184.475  1.00 63.51           O
ATOM   2938  N   SER A 427      13.466 -24.796 185.302  1.00 40.53           N
ATOM   2939  CA  SER A 427      13.035 -24.225 184.058  1.00 40.53           C
ATOM   2940  CB  SER A 427      12.897 -22.695 184.138  1.00 40.53           C
ATOM   2941  OG  SER A 427      11.895 -22.348 185.083  1.00 40.53           O
ATOM   2942  C   SER A 427      14.054 -24.543 183.010  1.00 40.53           C
ATOM   2943  O   SER A 427      13.717 -24.694 181.836  1.00 40.53           O
ATOM   2944  N   ARG A 428      15.332 -24.670 183.408  1.00118.35           N
ATOM   2945  CA  ARG A 428      16.366 -24.924 182.451  1.00118.35           C
ATOM   2946  CB  ARG A 428      17.779 -24.896 183.058  1.00118.35           C
ATOM   2947  CG  ARG A 428      18.216 -23.470 183.401  1.00118.35           C
ATOM   2948  CD  ARG A 428      19.698 -23.326 183.741  1.00118.35           C
ATOM   2949  NE  ARG A 428      19.911 -23.841 185.120  1.00118.35           N
ATOM   2950  CZ  ARG A 428      19.836 -22.986 186.180  1.00118.35           C
ATOM   2951  NH1 ARG A 428      19.498 -21.678 185.983  1.00118.35           N
ATOM   2952  NH2 ARG A 428      20.112 -23.437 187.437  1.00118.35           N
ATOM   2953  C   ARG A 428      16.146 -26.233 181.750  1.00118.35           C
ATOM   2954  O   ARG A 428      16.404 -26.319 180.554  1.00118.35           O
ATOM   2955  N   ILE A 429      15.777 -27.317 182.462  1.00119.39           N
ATOM   2956  CA  ILE A 429      15.486 -28.554 181.779  1.00119.39           C
ATOM   2957  CB  ILE A 429      15.701 -29.799 182.605  1.00119.39           C
ATOM   2958  CG2 ILE A 429      17.208 -29.888 182.895  1.00119.39           C
ATOM   2959  CG1 ILE A 429      14.835 -29.841 183.874  1.00119.39           C
ATOM   2960  CD1 ILE A 429      15.313 -28.886 184.966  1.00119.39           C
ATOM   2961  C   ILE A 429      14.110 -28.611 181.164  1.00119.39           C
ATOM   2962  O   ILE A 429      13.959 -29.009 180.009  1.00119.39           O
ATOM   2963  N   VAL A 430      13.068 -28.200 181.920  1.00113.67           N
ATOM   2964  CA  VAL A 430      11.697 -28.382 181.513  1.00113.67           C
ATOM   2965  CB  VAL A 430      10.707 -27.945 182.555  1.00113.67           C
ATOM   2966  CG1 VAL A 430      10.816 -28.902 183.749  1.00113.67           C
ATOM   2967  CG2 VAL A 430      10.981 -26.479 182.928  1.00113.67           C
ATOM   2968  C   VAL A 430      11.364 -27.658 180.243  1.00113.67           C
ATOM   2969  O   VAL A 430      10.732 -28.235 179.360  1.00113.67           O
ATOM   2970  N   PHE A 431      11.774 -26.384 180.099  1.00 67.50           N
ATOM   2971  CA  PHE A 431      11.395 -25.651 178.924  1.00 67.50           C
ATOM   2972  CB  PHE A 431      11.878 -24.184 178.921  1.00 67.50           C
ATOM   2973  CG  PHE A 431      11.029 -23.404 179.866  1.00 67.50           C
ATOM   2974  CD1 PHE A 431      11.243 -23.458 181.224  1.00 67.50           C
ATOM   2975  CD2 PHE A 431      10.018 -22.604 179.384  1.00 67.50           C
ATOM   2976  CE1 PHE A 431      10.455 -22.732 182.086  1.00 67.50           C
ATOM   2977  CE2 PHE A 431       9.227 -21.875 180.240  1.00 67.50           C
ATOM   2978  CZ  PHE A 431       9.443 -21.940 181.595  1.00 67.50           C
ATOM   2979  C   PHE A 431      11.927 -26.323 177.693  1.00 67.50           C
ATOM   2980  O   PHE A 431      11.155 -26.567 176.768  1.00 67.50           O
ATOM   2981  N   PRO A 432      13.185 -26.668 177.614  1.00 68.49           N
ATOM   2982  CA  PRO A 432      13.668 -27.284 176.409  1.00 68.49           C
ATOM   2983  CD  PRO A 432      14.243 -25.970 178.330  1.00 68.49           C
ATOM   2984  CB  PRO A 432      15.186 -27.347 176.556  1.00 68.49           C
ATOM   2985  CG  PRO A 432      15.506 -26.149 177.469  1.00 68.49           C
ATOM   2986  C   PRO A 432      13.011 -28.604 176.153  1.00 68.49           C
ATOM   2987  O   PRO A 432      12.858 -28.974 174.990  1.00 68.49           O
ATOM   2988  N   PHE A 433      12.636 -29.332 177.221  1.00 47.39           N
ATOM   2989  CA  PHE A 433      12.008 -30.618 177.107  1.00 47.39           C
ATOM   2990  CB  PHE A 433      11.783 -31.244 178.498  1.00 47.39           C
ATOM   2991  CG  PHE A 433      11.047 -32.535 178.378  1.00 47.39           C
ATOM   2992  CD1 PHE A 433      11.703 -33.698 178.048  1.00 47.39           C
ATOM   2993  CD2 PHE A 433       9.692 -32.580 178.617  1.00 47.39           C
ATOM   2994  CE1 PHE A 433      11.014 -34.884 177.947  1.00 47.39           C
ATOM   2995  CE2 PHE A 433       8.999 -33.763 178.518  1.00 47.39           C
ATOM   2996  CZ  PHE A 433       9.660 -34.919 178.181  1.00 47.39           C
ATOM   2997  C   PHE A 433      10.675 -30.457 176.448  1.00 47.39           C
ATOM   2998  O   PHE A 433      10.373 -31.127 175.463  1.00 47.39           O
ATOM   2999  N   THR A 434       9.858 -29.519 176.961  1.00110.65           N
ATOM   3000  CA  THR A 434       8.521 -29.316 176.483  1.00110.65           C
ATOM   3001  CB  THR A 434       7.771 -28.300 177.297  1.00110.65           C
ATOM   3002  OG1 THR A 434       8.444 -27.050 177.273  1.00110.65           O
ATOM   3003  CG2 THR A 434       7.655 -28.807 178.742  1.00110.65           C
ATOM   3004  C   THR A 434       8.545 -28.842 175.062  1.00110.65           C
ATOM   3005  O   THR A 434       7.716 -29.248 174.250  1.00110.65           O
ATOM   3006  N   PHE A 435       9.496 -27.953 174.727  1.00 65.80           N
ATOM   3007  CA  PHE A 435       9.577 -27.382 173.414  1.00 65.80           C
ATOM   3008  CB  PHE A 435      10.646 -26.273 173.339  1.00 65.80           C
ATOM   3009  CG  PHE A 435      10.501 -25.529 172.055  1.00 65.80           C
ATOM   3010  CD1 PHE A 435       9.449 -24.662 171.867  1.00 65.80           C
ATOM   3011  CD2 PHE A 435      11.430 -25.673 171.051  1.00 65.80           C
ATOM   3012  CE1 PHE A 435       9.314 -23.965 170.689  1.00 65.80           C
ATOM   3013  CE2 PHE A 435      11.301 -24.979 169.871  1.00 65.80           C
ATOM   3014  CZ  PHE A 435      10.240 -24.125 169.687  1.00 65.80           C
ATOM   3015  C   PHE A 435       9.897 -28.468 172.432  1.00 65.80           C
ATOM   3016  O   PHE A 435       9.331 -28.509 171.341  1.00 65.80           O
ATOM   3017  N   SER A 436      10.817 -29.383 172.798  1.00 24.35           N
ATOM   3018  CA  SER A 436      11.198 -30.453 171.921  1.00 24.35           C
ATOM   3019  CB  SER A 436      12.282 -31.361 172.526  1.00 24.35           C
ATOM   3020  OG  SER A 436      13.477 -30.622 172.730  1.00 24.35           O
ATOM   3021  C   SER A 436       9.994 -31.302 171.666  1.00 24.35           C
ATOM   3022  O   SER A 436       9.734 -31.697 170.531  1.00 24.35           O
ATOM   3023  N   LEU A 437       9.214 -31.593 172.725  1.00139.69           N
ATOM   3024  CA  LEU A 437       8.042 -32.406 172.571  1.00139.69           C
ATOM   3025  CB  LEU A 437       7.342 -32.774 173.891  1.00139.69           C
ATOM   3026  CG  LEU A 437       8.010 -33.949 174.633  1.00139.69           C
ATOM   3027  CD1 LEU A 437       7.828 -35.261 173.850  1.00139.69           C
ATOM   3028  CD2 LEU A 437       9.485 -33.668 174.948  1.00139.69           C
ATOM   3029  C   LEU A 437       7.060 -31.704 171.691  1.00139.69           C
ATOM   3030  O   LEU A 437       6.369 -32.341 170.900  1.00139.69           O
ATOM   3031  N   PHE A 438       6.965 -30.368 171.810  1.00 39.36           N
ATOM   3032  CA  PHE A 438       6.043 -29.601 171.021  1.00 39.36           C
ATOM   3033  CB  PHE A 438       6.103 -28.102 171.376  1.00 39.36           C
ATOM   3034  CG  PHE A 438       5.165 -27.349 170.497  1.00 39.36           C
ATOM   3035  CD1 PHE A 438       3.814 -27.329 170.757  1.00 39.36           C
ATOM   3036  CD2 PHE A 438       5.647 -26.647 169.417  1.00 39.36           C
ATOM   3037  CE1 PHE A 438       2.956 -26.627 169.943  1.00 39.36           C
ATOM   3038  CE2 PHE A 438       4.794 -25.943 168.600  1.00 39.36           C
ATOM   3039  CZ  PHE A 438       3.445 -25.934 168.861  1.00 39.36           C
ATOM   3040  C   PHE A 438       6.391 -29.755 169.571  1.00 39.36           C
ATOM   3041  O   PHE A 438       5.514 -29.971 168.735  1.00 39.36           O
ATOM   3042  N   ASN A 439       7.690 -29.651 169.230  1.00 39.35           N
ATOM   3043  CA  ASN A 439       8.098 -29.769 167.859  1.00 39.35           C
ATOM   3044  CB  ASN A 439       9.607 -29.564 167.633  1.00 39.35           C
ATOM   3045  CG  ASN A 439       9.903 -28.074 167.591  1.00 39.35           C
ATOM   3046  OD1 ASN A 439       9.003 -27.247 167.451  1.00 39.35           O
ATOM   3047  ND2 ASN A 439      11.212 -27.720 167.686  1.00 39.35           N
ATOM   3048  C   ASN A 439       7.776 -31.140 167.361  1.00 39.35           C
ATOM   3049  O   ASN A 439       7.324 -31.300 166.229  1.00 39.35           O
ATOM   3050  N   LEU A 440       8.004 -32.169 168.198  1.00 96.01           N
ATOM   3051  CA  LEU A 440       7.797 -33.522 167.771  1.00 96.01           C
ATOM   3052  CB  LEU A 440       8.169 -34.543 168.869  1.00 96.01           C
ATOM   3053  CG  LEU A 440       8.110 -36.033 168.456  1.00 96.01           C
ATOM   3054  CD1 LEU A 440       6.678 -36.533 168.196  1.00 96.01           C
ATOM   3055  CD2 LEU A 440       9.063 -36.313 167.285  1.00 96.01           C
ATOM   3056  C   LEU A 440       6.352 -33.714 167.434  1.00 96.01           C
ATOM   3057  O   LEU A 440       6.027 -34.279 166.392  1.00 96.01           O
ATOM   3058  N   VAL A 441       5.439 -33.241 168.306  1.00 93.09           N
ATOM   3059  CA  VAL A 441       4.038 -33.461 168.084  1.00 93.09           C
ATOM   3060  CB  VAL A 441       3.176 -33.004 169.230  1.00 93.09           C
ATOM   3061  CG1 VAL A 441       3.550 -33.830 170.471  1.00 93.09           C
ATOM   3062  CG2 VAL A 441       3.335 -31.488 169.423  1.00 93.09           C
ATOM   3063  C   VAL A 441       3.586 -32.741 166.849  1.00 93.09           C
ATOM   3064  O   VAL A 441       2.855 -33.295 166.031  1.00 93.09           O
ATOM   3065  N   TYR A 442       4.027 -31.481 166.682  1.00 69.33           N
ATOM   3066  CA  TYR A 442       3.614 -30.632 165.601  1.00 69.33           C
ATOM   3067  CB  TYR A 442       4.278 -29.250 165.764  1.00 69.33           C
ATOM   3068  CG  TYR A 442       4.094 -28.384 164.566  1.00 69.33           C
ATOM   3069  CD1 TYR A 442       2.928 -27.682 164.366  1.00 69.33           C
ATOM   3070  CD2 TYR A 442       5.116 -28.256 163.653  1.00 69.33           C
ATOM   3071  CE1 TYR A 442       2.784 -26.876 163.260  1.00 69.33           C
ATOM   3072  CE2 TYR A 442       4.977 -27.452 162.548  1.00 69.33           C
ATOM   3073  CZ  TYR A 442       3.807 -26.760 162.349  1.00 69.33           C
ATOM   3074  OH  TYR A 442       3.661 -25.932 161.215  1.00 69.33           O
ATOM   3075  C   TYR A 442       4.024 -31.208 164.278  1.00 69.33           C
ATOM   3076  O   TYR A 442       3.193 -31.385 163.387  1.00 69.33           O
ATOM   3077  N   TRP A 443       5.313 -31.556 164.124  1.00 65.04           N
ATOM   3078  CA  TRP A 443       5.805 -32.030 162.863  1.00 65.04           C
ATOM   3079  CB  TRP A 443       7.341 -32.104 162.802  1.00 65.04           C
ATOM   3080  CG  TRP A 443       7.977 -30.731 162.794  1.00 65.04           C
ATOM   3081  CD2 TRP A 443       7.909 -29.830 161.676  1.00 65.04           C
ATOM   3082  CD1 TRP A 443       8.656 -30.073 163.779  1.00 65.04           C
ATOM   3083  NE1 TRP A 443       9.019 -28.820 163.343  1.00 65.04           N
ATOM   3084  CE2 TRP A 443       8.564 -28.657 162.051  1.00 65.04           C
ATOM   3085  CE3 TRP A 443       7.343 -29.969 160.441  1.00 65.04           C
ATOM   3086  CZ2 TRP A 443       8.661 -27.599 161.190  1.00 65.04           C
ATOM   3087  CZ3 TRP A 443       7.447 -28.903 159.574  1.00 65.04           C
ATOM   3088  CH2 TRP A 443       8.093 -27.741 159.942  1.00 65.04           C
ATOM   3089  C   TRP A 443       5.217 -33.361 162.522  1.00 65.04           C
ATOM   3090  O   TRP A 443       4.879 -33.616 161.368  1.00 65.04           O
ATOM   3091  N   LEU A 444       5.080 -34.252 163.516  1.00 82.50           N
ATOM   3092  CA  LEU A 444       4.581 -35.568 163.249  1.00 82.50           C
ATOM   3093  CB  LEU A 444       4.605 -36.443 164.522  1.00 82.50           C
ATOM   3094  CG  LEU A 444       4.371 -37.957 164.327  1.00 82.50           C
ATOM   3095  CD1 LEU A 444       4.422 -38.686 165.680  1.00 82.50           C
ATOM   3096  CD2 LEU A 444       3.087 -38.278 163.546  1.00 82.50           C
ATOM   3097  C   LEU A 444       3.167 -35.447 162.761  1.00 82.50           C
ATOM   3098  O   LEU A 444       2.783 -36.095 161.789  1.00 82.50           O
ATOM   3099  N   TYR A 445       2.363 -34.588 163.415  1.00 39.18           N
ATOM   3100  CA  TYR A 445       0.968 -34.461 163.098  1.00 39.18           C
ATOM   3101  CB  TYR A 445       0.265 -33.464 164.038  1.00 39.18           C
ATOM   3102  CG  TYR A 445      -1.184 -33.420 163.702  1.00 39.18           C
ATOM   3103  CD1 TYR A 445      -2.044 -34.360 164.223  1.00 39.18           C
ATOM   3104  CD2 TYR A 445      -1.686 -32.441 162.876  1.00 39.18           C
ATOM   3105  CE1 TYR A 445      -3.385 -34.327 163.923  1.00 39.18           C
ATOM   3106  CE2 TYR A 445      -3.027 -32.403 162.572  1.00 39.18           C
ATOM   3107  CZ  TYR A 445      -3.878 -33.347 163.096  1.00 39.18           C
ATOM   3108  OH  TYR A 445      -5.254 -33.310 162.787  1.00 39.18           O
ATOM   3109  C   TYR A 445       0.813 -33.954 161.694  1.00 39.18           C
ATOM   3110  O   TYR A 445       0.029 -34.491 160.913  1.00 39.18           O
ATOM   3111  N   TYR A 446       1.569 -32.901 161.336  1.00 68.95           N
ATOM   3112  CA  TYR A 446       1.484 -32.300 160.035  1.00 68.95           C
ATOM   3113  CB  TYR A 446       2.183 -30.935 159.927  1.00 68.95           C
ATOM   3114  CG  TYR A 446       1.218 -29.966 160.514  1.00 68.95           C
ATOM   3115  CD1 TYR A 446       0.205 -29.465 159.728  1.00 68.95           C
ATOM   3116  CD2 TYR A 446       1.305 -29.568 161.827  1.00 68.95           C
ATOM   3117  CE1 TYR A 446      -0.707 -28.574 160.238  1.00 68.95           C
ATOM   3118  CE2 TYR A 446       0.395 -28.675 162.344  1.00 68.95           C
ATOM   3119  CZ  TYR A 446      -0.611 -28.178 161.550  1.00 68.95           C
ATOM   3120  OH  TYR A 446      -1.545 -27.263 162.081  1.00 68.95           O
ATOM   3121  C   TYR A 446       1.982 -33.205 158.958  1.00 68.95           C
ATOM   3122  O   TYR A 446       1.449 -33.179 157.849  1.00 68.95           O
ATOM   3123  N   VAL A 447       3.046 -33.984 159.231  1.00 18.37           N
ATOM   3124  CA  VAL A 447       3.567 -34.886 158.244  1.00 18.37           C
ATOM   3125  CB  VAL A 447       5.062 -34.997 158.294  1.00 18.37           C
ATOM   3126  CG1 VAL A 447       5.522 -35.995 157.217  1.00 18.37           C
ATOM   3127  CG2 VAL A 447       5.657 -33.588 158.132  1.00 18.37           C
ATOM   3128  C   VAL A 447       2.988 -36.265 158.543  1.00 18.37           C
ATOM   3129  O   VAL A 447       1.760 -36.455 158.332  1.00 18.37           O
ATOM   3130  OXT VAL A 447       3.769 -37.150 158.985  1.00 18.37           O
ATOM   3131  N   SER B  10       8.774   9.045  88.118  1.00 56.58           N
ATOM   3132  CA  SER B  10       7.589   8.432  87.477  1.00 56.58           C
ATOM   3133  CB  SER B  10       7.330   9.091  86.112  1.00 56.58           C
ATOM   3134  OG  SER B  10       6.198   8.498  85.494  1.00 56.58           O
ATOM   3135  C   SER B  10       7.822   6.972  87.254  1.00 56.58           C
ATOM   3136  O   SER B  10       6.955   6.145  87.531  1.00 56.58           O
ATOM   3137  N   PHE B  11       9.017   6.622  86.739  1.00 40.88           N
ATOM   3138  CA  PHE B  11       9.344   5.255  86.452  1.00 40.88           C
ATOM   3139  CB  PHE B  11      10.694   5.099  85.732  1.00 40.88           C
ATOM   3140  CG  PHE B  11      10.862   3.652  85.421  1.00 40.88           C
ATOM   3141  CD1 PHE B  11      10.164   3.080  84.382  1.00 40.88           C
ATOM   3142  CD2 PHE B  11      11.723   2.868  86.154  1.00 40.88           C
ATOM   3143  CE1 PHE B  11      10.315   1.747  84.084  1.00 40.88           C
ATOM   3144  CE2 PHE B  11      11.878   1.534  85.861  1.00 40.88           C
ATOM   3145  CZ  PHE B  11      11.172   0.970  84.825  1.00 40.88           C
ATOM   3146  C   PHE B  11       9.403   4.479  87.731  1.00 40.88           C
ATOM   3147  O   PHE B  11       8.894   3.362  87.803  1.00 40.88           O
ATOM   3148  N   VAL B  12      10.027   5.054  88.780  1.00106.74           N
ATOM   3149  CA  VAL B  12      10.166   4.370  90.037  1.00106.74           C
ATOM   3150  CB  VAL B  12      11.036   5.090  91.029  1.00106.74           C
ATOM   3151  CG1 VAL B  12      12.480   5.097  90.499  1.00106.74           C
ATOM   3152  CG2 VAL B  12      10.460   6.493  91.270  1.00106.74           C
ATOM   3153  C   VAL B  12       8.814   4.151  90.648  1.00106.74           C
ATOM   3154  O   VAL B  12       8.605   3.166  91.354  1.00106.74           O
ATOM   3155  N   LYS B  13       7.870   5.087  90.431  1.00103.13           N
ATOM   3156  CA  LYS B  13       6.542   4.967  90.972  1.00103.13           C
ATOM   3157  CB  LYS B  13       5.665   6.182  90.620  1.00103.13           C
ATOM   3158  CG  LYS B  13       4.233   6.114  91.154  1.00103.13           C
ATOM   3159  CD  LYS B  13       4.110   6.214  92.673  1.00103.13           C
ATOM   3160  CE  LYS B  13       2.659   6.338  93.141  1.00103.13           C
ATOM   3161  NZ  LYS B  13       1.905   5.112  92.789  1.00103.13           N
ATOM   3162  C   LYS B  13       5.871   3.757  90.395  1.00103.13           C
ATOM   3163  O   LYS B  13       5.239   2.982  91.110  1.00103.13           O
ATOM   3164  N   GLU B  14       6.004   3.570  89.072  1.00 88.00           N
ATOM   3165  CA  GLU B  14       5.389   2.489  88.355  1.00 88.00           C
ATOM   3166  CB  GLU B  14       5.631   2.614  86.843  1.00 88.00           C
ATOM   3167  CG  GLU B  14       5.006   1.495  86.016  1.00 88.00           C
ATOM   3168  CD  GLU B  14       5.344   1.766  84.557  1.00 88.00           C
ATOM   3169  OE1 GLU B  14       5.513   2.963  84.203  1.00 88.00           O
ATOM   3170  OE2 GLU B  14       5.428   0.781  83.776  1.00 88.00           O
ATOM   3171  C   GLU B  14       5.979   1.187  88.804  1.00 88.00           C
ATOM   3172  O   GLU B  14       5.281   0.178  88.889  1.00 88.00           O
ATOM   3173  N   THR B  15       7.291   1.189  89.100  1.00 43.56           N
ATOM   3174  CA  THR B  15       8.030  -0.002  89.425  1.00 43.56           C
ATOM   3175  CB  THR B  15       9.486   0.281  89.657  1.00 43.56           C
ATOM   3176  OG1 THR B  15      10.056   0.883  88.505  1.00 43.56           O
ATOM   3177  CG2 THR B  15      10.205  -1.042  89.969  1.00 43.56           C
ATOM   3178  C   THR B  15       7.515  -0.678  90.667  1.00 43.56           C
ATOM   3179  O   THR B  15       7.304  -1.890  90.664  1.00 43.56           O
ATOM   3180  N   VAL B  16       7.297   0.079  91.761  1.00 46.02           N
ATOM   3181  CA  VAL B  16       6.889  -0.476  93.025  1.00 46.02           C
ATOM   3182  CB  VAL B  16       6.814   0.555  94.118  1.00 46.02           C
ATOM   3183  CG1 VAL B  16       8.225   1.114  94.370  1.00 46.02           C
ATOM   3184  CG2 VAL B  16       5.785   1.628  93.720  1.00 46.02           C
ATOM   3185  C   VAL B  16       5.531  -1.102  92.903  1.00 46.02           C
ATOM   3186  O   VAL B  16       5.276  -2.156  93.485  1.00 46.02           O
ATOM   3187  N   ASP B  17       4.618  -0.456  92.150  1.00 36.69           N
ATOM   3188  CA  ASP B  17       3.268  -0.924  92.000  1.00 36.69           C
ATOM   3189  CB  ASP B  17       2.402   0.039  91.172  1.00 36.69           C
ATOM   3190  CG  ASP B  17       2.237   1.319  91.981  1.00 36.69           C
ATOM   3191  OD1 ASP B  17       2.786   1.377  93.114  1.00 36.69           O
ATOM   3192  OD2 ASP B  17       1.560   2.256  91.480  1.00 36.69           O
ATOM   3193  C   ASP B  17       3.269  -2.259  91.315  1.00 36.69           C
ATOM   3194  O   ASP B  17       2.491  -3.144  91.668  1.00 36.69           O
ATOM   3195  N   LYS B  18       4.148  -2.434  90.312  1.00 56.63           N
ATOM   3196  CA  LYS B  18       4.253  -3.641  89.538  1.00 56.63           C
ATOM   3197  CB  LYS B  18       5.336  -3.574  88.447  1.00 56.63           C
ATOM   3198  CG  LYS B  18       5.116  -2.543  87.343  1.00 56.63           C
ATOM   3199  CD  LYS B  18       6.381  -2.323  86.507  1.00 56.63           C
ATOM   3200  CE  LYS B  18       6.221  -1.298  85.385  1.00 56.63           C
ATOM   3201  NZ  LYS B  18       7.527  -1.059  84.730  1.00 56.63           N
ATOM   3202  C   LYS B  18       4.699  -4.764  90.424  1.00 56.63           C
ATOM   3203  O   LYS B  18       4.333  -5.916  90.211  1.00 56.63           O
ATOM   3204  N   LEU B  19       5.555  -4.456  91.408  1.00144.74           N
ATOM   3205  CA  LEU B  19       6.177  -5.435  92.250  1.00144.74           C
ATOM   3206  CB  LEU B  19       7.207  -4.768  93.176  1.00144.74           C
ATOM   3207  CG  LEU B  19       8.121  -5.737  93.937  1.00144.74           C
ATOM   3208  CD1 LEU B  19       9.020  -6.524  92.971  1.00144.74           C
ATOM   3209  CD2 LEU B  19       8.929  -4.988  95.004  1.00144.74           C
ATOM   3210  C   LEU B  19       5.142  -6.122  93.086  1.00144.74           C
ATOM   3211  O   LEU B  19       5.155  -7.344  93.220  1.00144.74           O
ATOM   3212  N   LEU B  20       4.221  -5.334  93.674  1.00 90.78           N
ATOM   3213  CA  LEU B  20       3.174  -5.799  94.535  1.00 90.78           C
ATOM   3214  CB  LEU B  20       2.478  -4.665  95.303  1.00 90.78           C
ATOM   3215  CG  LEU B  20       3.404  -4.037  96.360  1.00 90.78           C
ATOM   3216  CD1 LEU B  20       2.702  -2.906  97.124  1.00 90.78           C
ATOM   3217  CD2 LEU B  20       3.988  -5.118  97.289  1.00 90.78           C
ATOM   3218  C   LEU B  20       2.147  -6.573  93.787  1.00 90.78           C
ATOM   3219  O   LEU B  20       1.561  -7.463  94.390  1.00 90.78           O
ATOM   3220  N   LYS B  21       1.901  -6.217  92.499  1.00214.75           N
ATOM   3221  CA  LYS B  21       0.956  -6.768  91.546  1.00214.75           C
ATOM   3222  CB  LYS B  21       1.599  -7.154  90.202  1.00214.75           C
ATOM   3223  CG  LYS B  21       0.572  -7.453  89.107  1.00214.75           C
ATOM   3224  CD  LYS B  21      -0.203  -6.214  88.651  1.00214.75           C
ATOM   3225  CE  LYS B  21      -1.124  -5.635  89.727  1.00214.75           C
ATOM   3226  NZ  LYS B  21      -1.829  -4.443  89.203  1.00214.75           N
ATOM   3227  C   LYS B  21       0.243  -7.967  92.082  1.00214.75           C
ATOM   3228  O   LYS B  21      -0.510  -7.842  93.036  1.00214.75           O
ATOM   3229  N   GLY B  22       0.455  -9.150  91.473  1.00125.06           N
ATOM   3230  CA  GLY B  22      -0.169 -10.405  91.799  1.00125.06           C
ATOM   3231  C   GLY B  22       0.196 -10.883  93.179  1.00125.06           C
ATOM   3232  O   GLY B  22      -0.556 -11.652  93.766  1.00125.06           O
ATOM   3233  N   TYR B  23       1.381 -10.495  93.690  1.00112.22           N
ATOM   3234  CA  TYR B  23       2.018 -10.883  94.932  1.00112.22           C
ATOM   3235  CB  TYR B  23       2.754  -9.676  95.557  1.00112.22           C
ATOM   3236  CG  TYR B  23       3.654 -10.079  96.676  1.00112.22           C
ATOM   3237  CD1 TYR B  23       3.180 -10.260  97.955  1.00112.22           C
ATOM   3238  CD2 TYR B  23       4.999 -10.251  96.437  1.00112.22           C
ATOM   3239  CE1 TYR B  23       4.035 -10.623  98.971  1.00112.22           C
ATOM   3240  CE2 TYR B  23       5.858 -10.614  97.447  1.00112.22           C
ATOM   3241  CZ  TYR B  23       5.375 -10.802  98.718  1.00112.22           C
ATOM   3242  OH  TYR B  23       6.254 -11.174  99.758  1.00112.22           O
ATOM   3243  C   TYR B  23       1.066 -11.459  95.957  1.00112.22           C
ATOM   3244  O   TYR B  23       0.093 -10.821  96.359  1.00112.22           O
ATOM   3245  N   ASP B  24       1.361 -12.703  96.423  1.00 76.23           N
ATOM   3246  CA  ASP B  24       0.554 -13.371  97.413  1.00 76.23           C
ATOM   3247  CB  ASP B  24       0.185 -14.815  97.023  1.00 76.23           C
ATOM   3248  CG  ASP B  24      -0.966 -15.288  97.902  1.00 76.23           C
ATOM   3249  OD1 ASP B  24      -1.423 -14.493  98.767  1.00 76.23           O
ATOM   3250  OD2 ASP B  24      -1.406 -16.454  97.718  1.00 76.23           O
ATOM   3251  C   ASP B  24       1.347 -13.420  98.694  1.00 76.23           C
ATOM   3252  O   ASP B  24       2.369 -14.096  98.791  1.00 76.23           O
ATOM   3253  N   ILE B  25       0.859 -12.699  99.722  1.00118.36           N
ATOM   3254  CA  ILE B  25       1.469 -12.527 101.014  1.00118.36           C
ATOM   3255  CB  ILE B  25       0.695 -11.542 101.856  1.00118.36           C
ATOM   3256  CG2 ILE B  25      -0.633 -12.208 102.252  1.00118.36           C
ATOM   3257  CG1 ILE B  25       1.510 -11.026 103.057  1.00118.36           C
ATOM   3258  CD1 ILE B  25       1.776 -12.067 104.140  1.00118.36           C
ATOM   3259  C   ILE B  25       1.535 -13.851 101.727  1.00118.36           C
ATOM   3260  O   ILE B  25       2.476 -14.116 102.473  1.00118.36           O
ATOM   3261  N   ARG B  26       0.521 -14.711 101.505  1.00153.66           N
ATOM   3262  CA  ARG B  26       0.330 -15.980 102.151  1.00153.66           C
ATOM   3263  CB  ARG B  26      -0.885 -16.740 101.600  1.00153.66           C
ATOM   3264  CG  ARG B  26      -2.199 -15.961 101.610  1.00153.66           C
ATOM   3265  CD  ARG B  26      -3.323 -16.734 100.920  1.00153.66           C
ATOM   3266  NE  ARG B  26      -4.389 -15.764 100.552  1.00153.66           N
ATOM   3267  CZ  ARG B  26      -4.889 -15.766  99.282  1.00153.66           C
ATOM   3268  NH1 ARG B  26      -4.373 -16.616  98.347  1.00153.66           N
ATOM   3269  NH2 ARG B  26      -5.903 -14.917  98.946  1.00153.66           N
ATOM   3270  C   ARG B  26       1.496 -16.890 101.890  1.00153.66           C
ATOM   3271  O   ARG B  26       1.833 -17.719 102.736  1.00153.66           O
ATOM   3272  N   LEU B  27       2.103 -16.798 100.690  1.00108.81           N
ATOM   3273  CA  LEU B  27       3.181 -17.672 100.305  1.00108.81           C
ATOM   3274  CB  LEU B  27       3.193 -17.986  98.803  1.00108.81           C
ATOM   3275  CG  LEU B  27       2.063 -18.913  98.334  1.00108.81           C
ATOM   3276  CD1 LEU B  27       0.677 -18.368  98.705  1.00108.81           C
ATOM   3277  CD2 LEU B  27       2.199 -19.171  96.829  1.00108.81           C
ATOM   3278  C   LEU B  27       4.515 -17.054 100.601  1.00108.81           C
ATOM   3279  O   LEU B  27       4.756 -15.882 100.319  1.00108.81           O
ATOM   3280  N   ARG B  28       5.431 -17.865 101.173  1.00135.32           N
ATOM   3281  CA  ARG B  28       6.773 -17.444 101.479  1.00135.32           C
ATOM   3282  CB  ARG B  28       7.497 -18.347 102.490  1.00135.32           C
ATOM   3283  CG  ARG B  28       7.702 -19.764 101.957  1.00135.32           C
ATOM   3284  CD  ARG B  28       8.528 -20.662 102.874  1.00135.32           C
ATOM   3285  NE  ARG B  28       8.972 -21.828 102.062  1.00135.32           N
ATOM   3286  CZ  ARG B  28      10.222 -21.806 101.517  1.00135.32           C
ATOM   3287  NH1 ARG B  28      11.080 -20.802 101.849  1.00135.32           N
ATOM   3288  NH2 ARG B  28      10.622 -22.770 100.640  1.00135.32           N
ATOM   3289  C   ARG B  28       7.570 -17.519 100.204  1.00135.32           C
ATOM   3290  O   ARG B  28       7.148 -18.184  99.259  1.00135.32           O
ATOM   3291  N   PRO B  29       8.713 -16.873 100.128  1.00 93.63           N
ATOM   3292  CA  PRO B  29       9.497 -16.914  98.920  1.00 93.63           C
ATOM   3293  CD  PRO B  29       8.996 -15.693 100.930  1.00 93.63           C
ATOM   3294  CB  PRO B  29      10.636 -15.921  99.137  1.00 93.63           C
ATOM   3295  CG  PRO B  29      10.037 -14.896 100.122  1.00 93.63           C
ATOM   3296  C   PRO B  29       9.940 -18.318  98.634  1.00 93.63           C
ATOM   3297  O   PRO B  29      10.293 -19.025  99.577  1.00 93.63           O
ATOM   3298  N   ASP B  30       9.972 -18.719  97.341  1.00 78.33           N
ATOM   3299  CA  ASP B  30      10.310 -20.062  96.938  1.00 78.33           C
ATOM   3300  CB  ASP B  30      11.769 -20.451  97.245  1.00 78.33           C
ATOM   3301  CG  ASP B  30      12.699 -19.703  96.295  1.00 78.33           C
ATOM   3302  OD1 ASP B  30      12.186 -18.976  95.402  1.00 78.33           O
ATOM   3303  OD2 ASP B  30      13.940 -19.858  96.450  1.00 78.33           O
ATOM   3304  C   ASP B  30       9.408 -21.025  97.656  1.00 78.33           C
ATOM   3305  O   ASP B  30       9.859 -22.029  98.201  1.00 78.33           O
ATOM   3306  N   PHE B  31       8.085 -20.790  97.573  1.00 72.64           N
ATOM   3307  CA  PHE B  31       7.090 -21.497  98.336  1.00 72.64           C
ATOM   3308  CB  PHE B  31       5.670 -21.071  97.914  1.00 72.64           C
ATOM   3309  CG  PHE B  31       4.662 -21.811  98.721  1.00 72.64           C
ATOM   3310  CD1 PHE B  31       4.375 -21.414 100.006  1.00 72.64           C
ATOM   3311  CD2 PHE B  31       3.988 -22.886  98.187  1.00 72.64           C
ATOM   3312  CE1 PHE B  31       3.440 -22.088 100.755  1.00 72.64           C
ATOM   3313  CE2 PHE B  31       3.052 -23.563  98.930  1.00 72.64           C
ATOM   3314  CZ  PHE B  31       2.778 -23.165 100.216  1.00 72.64           C
ATOM   3315  C   PHE B  31       7.203 -22.989  98.175  1.00 72.64           C
ATOM   3316  O   PHE B  31       7.168 -23.717  99.165  1.00 72.64           O
ATOM   3317  N   GLY B  32       7.273 -23.488  96.931  1.00 61.47           N
ATOM   3318  CA  GLY B  32       7.362 -24.892  96.621  1.00 61.47           C
ATOM   3319  C   GLY B  32       8.715 -25.508  96.862  1.00 61.47           C
ATOM   3320  O   GLY B  32       8.805 -26.717  97.083  1.00 61.47           O
ATOM   3321  N   GLY B  33       9.807 -24.720  96.739  1.00 44.67           N
ATOM   3322  CA  GLY B  33      11.130 -25.297  96.722  1.00 44.67           C
ATOM   3323  C   GLY B  33      11.864 -25.192  98.026  1.00 44.67           C
ATOM   3324  O   GLY B  33      11.325 -25.336  99.121  1.00 44.67           O
ATOM   3325  N   PRO B  34      13.147 -24.972  97.848  1.00 76.09           N
ATOM   3326  CA  PRO B  34      14.125 -24.908  98.907  1.00 76.09           C
ATOM   3327  CD  PRO B  34      13.640 -24.382  96.614  1.00 76.09           C
ATOM   3328  CB  PRO B  34      15.448 -24.601  98.211  1.00 76.09           C
ATOM   3329  CG  PRO B  34      15.016 -23.795  96.972  1.00 76.09           C
ATOM   3330  C   PRO B  34      13.785 -23.841  99.904  1.00 76.09           C
ATOM   3331  O   PRO B  34      13.135 -22.861  99.545  1.00 76.09           O
ATOM   3332  N   PRO B  35      14.205 -24.021 101.129  1.00152.35           N
ATOM   3333  CA  PRO B  35      13.914 -23.130 102.223  1.00152.35           C
ATOM   3334  CD  PRO B  35      15.167 -25.051 101.480  1.00152.35           C
ATOM   3335  CB  PRO B  35      14.513 -23.809 103.456  1.00152.35           C
ATOM   3336  CG  PRO B  35      15.664 -24.657 102.880  1.00152.35           C
ATOM   3337  C   PRO B  35      14.492 -21.759 102.027  1.00152.35           C
ATOM   3338  O   PRO B  35      15.554 -21.638 101.418  1.00152.35           O
ATOM   3339  N   VAL B  36      13.791 -20.716 102.528  1.00 75.41           N
ATOM   3340  CA  VAL B  36      14.263 -19.360 102.507  1.00 75.41           C
ATOM   3341  CB  VAL B  36      13.174 -18.355 102.769  1.00 75.41           C
ATOM   3342  CG1 VAL B  36      13.803 -17.005 103.122  1.00 75.41           C
ATOM   3343  CG2 VAL B  36      12.309 -18.236 101.515  1.00 75.41           C
ATOM   3344  C   VAL B  36      15.249 -19.230 103.623  1.00 75.41           C
ATOM   3345  O   VAL B  36      15.006 -19.712 104.729  1.00 75.41           O
ATOM   3346  N   CYS B  37      16.394 -18.567 103.361  1.00 42.55           N
ATOM   3347  CA  CYS B  37      17.380 -18.429 104.394  1.00 42.55           C
ATOM   3348  CB  CYS B  37      18.822 -18.650 103.905  1.00 42.55           C
ATOM   3349  SG  CYS B  37      19.121 -20.365 103.382  1.00 42.55           S
ATOM   3350  C   CYS B  37      17.296 -17.043 104.941  1.00 42.55           C
ATOM   3351  O   CYS B  37      17.517 -16.063 104.232  1.00 42.55           O
ATOM   3352  N   VAL B  38      16.983 -16.926 106.244  1.00 50.80           N
ATOM   3353  CA  VAL B  38      16.870 -15.626 106.838  1.00 50.80           C
ATOM   3354  CB  VAL B  38      15.684 -15.509 107.754  1.00 50.80           C
ATOM   3355  CG1 VAL B  38      15.645 -14.093 108.353  1.00 50.80           C
ATOM   3356  CG2 VAL B  38      14.417 -15.897 106.966  1.00 50.80           C
ATOM   3357  C   VAL B  38      18.117 -15.380 107.635  1.00 50.80           C
ATOM   3358  O   VAL B  38      18.540 -16.224 108.427  1.00 50.80           O
ATOM   3359  N   GLY B  39      18.744 -14.201 107.429  1.00 33.58           N
ATOM   3360  CA  GLY B  39      19.960 -13.867 108.116  1.00 33.58           C
ATOM   3361  C   GLY B  39      19.618 -12.889 109.193  1.00 33.58           C
ATOM   3362  O   GLY B  39      19.042 -11.833 108.937  1.00 33.58           O
ATOM   3363  N   MET B  40      20.013 -13.203 110.442  1.00 71.41           N
ATOM   3364  CA  MET B  40      19.644 -12.343 111.527  1.00 71.41           C
ATOM   3365  CB  MET B  40      18.934 -13.090 112.666  1.00 71.41           C
ATOM   3366  CG  MET B  40      17.615 -13.669 112.151  1.00 71.41           C
ATOM   3367  SD  MET B  40      16.611 -14.596 113.342  1.00 71.41           S
ATOM   3368  CE  MET B  40      15.411 -15.085 112.068  1.00 71.41           C
ATOM   3369  C   MET B  40      20.849 -11.618 112.038  1.00 71.41           C
ATOM   3370  O   MET B  40      21.961 -12.148 112.037  1.00 71.41           O
ATOM   3371  N   ASN B  41      20.628 -10.345 112.440  1.00 66.52           N
ATOM   3372  CA  ASN B  41      21.633  -9.444 112.937  1.00 66.52           C
ATOM   3373  CB  ASN B  41      22.012  -8.398 111.869  1.00 66.52           C
ATOM   3374  CG  ASN B  41      23.378  -7.796 112.159  1.00 66.52           C
ATOM   3375  OD1 ASN B  41      23.661  -7.316 113.256  1.00 66.52           O
ATOM   3376  ND2 ASN B  41      24.265  -7.824 111.128  1.00 66.52           N
ATOM   3377  C   ASN B  41      21.007  -8.722 114.104  1.00 66.52           C
ATOM   3378  O   ASN B  41      19.841  -8.334 114.035  1.00 66.52           O
ATOM   3379  N   ILE B  42      21.759  -8.527 115.214  1.00129.29           N
ATOM   3380  CA  ILE B  42      21.196  -7.914 116.391  1.00129.29           C
ATOM   3381  CB  ILE B  42      21.155  -8.865 117.557  1.00129.29           C
ATOM   3382  CG2 ILE B  42      20.524  -8.112 118.739  1.00129.29           C
ATOM   3383  CG1 ILE B  42      20.436 -10.184 117.221  1.00129.29           C
ATOM   3384  CD1 ILE B  42      18.938 -10.052 116.990  1.00129.29           C
ATOM   3385  C   ILE B  42      22.117  -6.828 116.872  1.00129.29           C
ATOM   3386  O   ILE B  42      23.321  -7.040 117.017  1.00129.29           O
ATOM   3387  N   ASP B  43      21.568  -5.627 117.144  1.00 69.15           N
ATOM   3388  CA  ASP B  43      22.339  -4.572 117.741  1.00 69.15           C
ATOM   3389  CB  ASP B  43      22.244  -3.229 116.998  1.00 69.15           C
ATOM   3390  CG  ASP B  43      23.333  -2.314 117.541  1.00 69.15           C
ATOM   3391  OD1 ASP B  43      24.507  -2.766 117.614  1.00 69.15           O
ATOM   3392  OD2 ASP B  43      23.001  -1.156 117.909  1.00 69.15           O
ATOM   3393  C   ASP B  43      21.720  -4.387 119.095  1.00 69.15           C
ATOM   3394  O   ASP B  43      20.506  -4.233 119.202  1.00 69.15           O
ATOM   3395  N   ILE B  44      22.533  -4.395 120.171  1.00120.13           N
ATOM   3396  CA  ILE B  44      21.982  -4.334 121.500  1.00120.13           C
ATOM   3397  CB  ILE B  44      22.819  -5.081 122.506  1.00120.13           C
ATOM   3398  CG2 ILE B  44      22.210  -4.831 123.896  1.00120.13           C
ATOM   3399  CG1 ILE B  44      22.960  -6.572 122.155  1.00120.13           C
ATOM   3400  CD1 ILE B  44      21.664  -7.369 122.257  1.00120.13           C
ATOM   3401  C   ILE B  44      22.028  -2.911 121.963  1.00120.13           C
ATOM   3402  O   ILE B  44      23.100  -2.374 122.240  1.00120.13           O
ATOM   3403  N   ALA B  45      20.852  -2.256 122.025  1.00 45.38           N
ATOM   3404  CA  ALA B  45      20.743  -0.909 122.503  1.00 45.38           C
ATOM   3405  CB  ALA B  45      19.339  -0.318 122.295  1.00 45.38           C
ATOM   3406  C   ALA B  45      21.038  -0.869 123.975  1.00 45.38           C
ATOM   3407  O   ALA B  45      21.746   0.024 124.440  1.00 45.38           O
ATOM   3408  N   SER B  46      20.491  -1.827 124.762  1.00 64.15           N
ATOM   3409  CA  SER B  46      20.768  -1.774 126.173  1.00 64.15           C
ATOM   3410  CB  SER B  46      20.241  -0.492 126.840  1.00 64.15           C
ATOM   3411  OG  SER B  46      18.832  -0.405 126.685  1.00 64.15           O
ATOM   3412  C   SER B  46      20.161  -2.936 126.904  1.00 64.15           C
ATOM   3413  O   SER B  46      19.216  -3.572 126.438  1.00 64.15           O
ATOM   3414  N   ILE B  47      20.740  -3.243 128.088  1.00133.17           N
ATOM   3415  CA  ILE B  47      20.214  -4.213 129.006  1.00133.17           C
ATOM   3416  CB  ILE B  47      21.270  -5.055 129.667  1.00133.17           C
ATOM   3417  CG2 ILE B  47      20.563  -5.951 130.698  1.00133.17           C
ATOM   3418  CG1 ILE B  47      22.100  -5.851 128.641  1.00133.17           C
ATOM   3419  CD1 ILE B  47      21.343  -6.967 127.926  1.00133.17           C
ATOM   3420  C   ILE B  47      19.648  -3.331 130.070  1.00133.17           C
ATOM   3421  O   ILE B  47      20.359  -2.864 130.960  1.00133.17           O
ATOM   3422  N   ASP B  48      18.336  -3.072 129.964  1.00 69.23           N
ATOM   3423  CA  ASP B  48      17.617  -2.151 130.791  1.00 69.23           C
ATOM   3424  CB  ASP B  48      16.181  -1.954 130.283  1.00 69.23           C
ATOM   3425  CG  ASP B  48      16.285  -1.281 128.920  1.00 69.23           C
ATOM   3426  OD1 ASP B  48      16.788  -0.128 128.862  1.00 69.23           O
ATOM   3427  OD2 ASP B  48      15.883  -1.924 127.913  1.00 69.23           O
ATOM   3428  C   ASP B  48      17.552  -2.623 132.209  1.00 69.23           C
ATOM   3429  O   ASP B  48      17.617  -1.796 133.119  1.00 69.23           O
ATOM   3430  N   MET B  49      17.392  -3.944 132.445  1.00 56.20           N
ATOM   3431  CA  MET B  49      17.279  -4.382 133.811  1.00 56.20           C
ATOM   3432  CB  MET B  49      15.895  -4.066 134.405  1.00 56.20           C
ATOM   3433  CG  MET B  49      15.720  -4.504 135.858  1.00 56.20           C
ATOM   3434  SD  MET B  49      14.096  -4.095 136.564  1.00 56.20           S
ATOM   3435  CE  MET B  49      14.469  -2.330 136.781  1.00 56.20           C
ATOM   3436  C   MET B  49      17.484  -5.869 133.905  1.00 56.20           C
ATOM   3437  O   MET B  49      17.351  -6.586 132.914  1.00 56.20           O
ATOM   3438  N   VAL B  50      17.854  -6.352 135.120  1.00 64.82           N
ATOM   3439  CA  VAL B  50      18.016  -7.750 135.430  1.00 64.82           C
ATOM   3440  CB  VAL B  50      19.458  -8.156 135.589  1.00 64.82           C
ATOM   3441  CG1 VAL B  50      19.524  -9.632 136.015  1.00 64.82           C
ATOM   3442  CG2 VAL B  50      20.198  -7.859 134.272  1.00 64.82           C
ATOM   3443  C   VAL B  50      17.332  -7.965 136.753  1.00 64.82           C
ATOM   3444  O   VAL B  50      17.702  -7.345 137.751  1.00 64.82           O
ATOM   3445  N   SER B  51      16.328  -8.869 136.810  1.00 55.46           N
ATOM   3446  CA  SER B  51      15.593  -9.035 138.036  1.00 55.46           C
ATOM   3447  CB  SER B  51      14.098  -8.695 137.893  1.00 55.46           C
ATOM   3448  OG  SER B  51      13.431  -8.881 139.132  1.00 55.46           O
ATOM   3449  C   SER B  51      15.680 -10.451 138.515  1.00 55.46           C
ATOM   3450  O   SER B  51      15.379 -11.394 137.783  1.00 55.46           O
ATOM   3451  N   GLU B  52      16.150 -10.624 139.769  1.00 88.92           N
ATOM   3452  CA  GLU B  52      16.216 -11.902 140.419  1.00 88.92           C
ATOM   3453  CB  GLU B  52      17.119 -11.895 141.667  1.00 88.92           C
ATOM   3454  CG  GLU B  52      18.617 -11.823 141.346  1.00 88.92           C
ATOM   3455  CD  GLU B  52      18.976 -10.399 140.942  1.00 88.92           C
ATOM   3456  OE1 GLU B  52      18.139  -9.487 141.172  1.00 88.92           O
ATOM   3457  OE2 GLU B  52      20.097 -10.205 140.400  1.00 88.92           O
ATOM   3458  C   GLU B  52      14.841 -12.335 140.842  1.00 88.92           C
ATOM   3459  O   GLU B  52      14.491 -13.510 140.725  1.00 88.92           O
ATOM   3460  N   VAL B  53      14.015 -11.391 141.347  1.00115.91           N
ATOM   3461  CA  VAL B  53      12.726 -11.762 141.865  1.00115.91           C
ATOM   3462  CB  VAL B  53      11.959 -10.610 142.463  1.00115.91           C
ATOM   3463  CG1 VAL B  53      12.723 -10.117 143.703  1.00115.91           C
ATOM   3464  CG2 VAL B  53      11.750  -9.513 141.406  1.00115.91           C
ATOM   3465  C   VAL B  53      11.895 -12.384 140.783  1.00115.91           C
ATOM   3466  O   VAL B  53      11.326 -13.456 140.977  1.00115.91           O
ATOM   3467  N   ASN B  54      11.795 -11.704 139.628  1.00 88.97           N
ATOM   3468  CA  ASN B  54      11.074 -12.125 138.460  1.00 88.97           C
ATOM   3469  CB  ASN B  54      10.724 -10.958 137.523  1.00 88.97           C
ATOM   3470  CG  ASN B  54       9.731 -10.068 138.256  1.00 88.97           C
ATOM   3471  OD1 ASN B  54       9.399 -10.300 139.418  1.00 88.97           O
ATOM   3472  ND2 ASN B  54       9.230  -9.019 137.553  1.00 88.97           N
ATOM   3473  C   ASN B  54      11.887 -13.121 137.683  1.00 88.97           C
ATOM   3474  O   ASN B  54      11.382 -13.752 136.756  1.00 88.97           O
ATOM   3475  N   MET B  55      13.195 -13.218 137.983  1.00 81.05           N
ATOM   3476  CA  MET B  55      14.094 -14.090 137.276  1.00 81.05           C
ATOM   3477  CB  MET B  55      13.941 -15.586 137.610  1.00 81.05           C
ATOM   3478  CG  MET B  55      14.554 -15.943 138.967  1.00 81.05           C
ATOM   3479  SD  MET B  55      14.420 -17.692 139.443  1.00 81.05           S
ATOM   3480  CE  MET B  55      15.337 -17.496 140.999  1.00 81.05           C
ATOM   3481  C   MET B  55      13.977 -13.880 135.798  1.00 81.05           C
ATOM   3482  O   MET B  55      13.743 -14.827 135.047  1.00 81.05           O
ATOM   3483  N   ASP B  56      14.121 -12.607 135.359  1.00 85.48           N
ATOM   3484  CA  ASP B  56      14.087 -12.234 133.969  1.00 85.48           C
ATOM   3485  CB  ASP B  56      12.664 -11.900 133.472  1.00 85.48           C
ATOM   3486  CG  ASP B  56      12.034 -10.762 134.279  1.00 85.48           C
ATOM   3487  OD1 ASP B  56      12.763  -9.951 134.910  1.00 85.48           O
ATOM   3488  OD2 ASP B  56      10.776 -10.703 134.278  1.00 85.48           O
ATOM   3489  C   ASP B  56      14.981 -11.037 133.751  1.00 85.48           C
ATOM   3490  O   ASP B  56      15.514 -10.479 134.710  1.00 85.48           O
ATOM   3491  N   TYR B  57      15.204 -10.644 132.470  1.00 68.38           N
ATOM   3492  CA  TYR B  57      15.977  -9.464 132.151  1.00 68.38           C
ATOM   3493  CB  TYR B  57      17.447  -9.752 131.776  1.00 68.38           C
ATOM   3494  CG  TYR B  57      17.510 -10.518 130.497  1.00 68.38           C
ATOM   3495  CD1 TYR B  57      17.282 -11.875 130.470  1.00 68.38           C
ATOM   3496  CD2 TYR B  57      17.818  -9.874 129.320  1.00 68.38           C
ATOM   3497  CE1 TYR B  57      17.351 -12.573 129.286  1.00 68.38           C
ATOM   3498  CE2 TYR B  57      17.889 -10.565 128.134  1.00 68.38           C
ATOM   3499  CZ  TYR B  57      17.653 -11.918 128.116  1.00 68.38           C
ATOM   3500  OH  TYR B  57      17.725 -12.631 126.901  1.00 68.38           O
ATOM   3501  C   TYR B  57      15.317  -8.755 130.995  1.00 68.38           C
ATOM   3502  O   TYR B  57      14.610  -9.372 130.200  1.00 68.38           O
ATOM   3503  N   THR B  58      15.524  -7.423 130.872  1.00 46.55           N
ATOM   3504  CA  THR B  58      14.901  -6.669 129.812  1.00 46.55           C
ATOM   3505  CB  THR B  58      14.151  -5.469 130.312  1.00 46.55           C
ATOM   3506  OG1 THR B  58      13.171  -5.867 131.260  1.00 46.55           O
ATOM   3507  CG2 THR B  58      13.468  -4.784 129.117  1.00 46.55           C
ATOM   3508  C   THR B  58      15.982  -6.183 128.893  1.00 46.55           C
ATOM   3509  O   THR B  58      17.034  -5.728 129.339  1.00 46.55           O
ATOM   3510  N   LEU B  59      15.738  -6.288 127.568  1.00 78.38           N
ATOM   3511  CA  LEU B  59      16.712  -5.934 126.571  1.00 78.38           C
ATOM   3512  CB  LEU B  59      17.305  -7.206 125.925  1.00 78.38           C
ATOM   3513  CG  LEU B  59      18.368  -7.002 124.829  1.00 78.38           C
ATOM   3514  CD1 LEU B  59      19.697  -6.495 125.409  1.00 78.38           C
ATOM   3515  CD2 LEU B  59      18.530  -8.280 123.986  1.00 78.38           C
ATOM   3516  C   LEU B  59      16.017  -5.155 125.483  1.00 78.38           C
ATOM   3517  O   LEU B  59      14.876  -5.452 125.134  1.00 78.38           O
ATOM   3518  N   THR B  60      16.691  -4.117 124.932  1.00 50.77           N
ATOM   3519  CA  THR B  60      16.154  -3.341 123.843  1.00 50.77           C
ATOM   3520  CB  THR B  60      16.000  -1.883 124.172  1.00 50.77           C
ATOM   3521  OG1 THR B  60      15.159  -1.727 125.305  1.00 50.77           O
ATOM   3522  CG2 THR B  60      15.385  -1.158 122.962  1.00 50.77           C
ATOM   3523  C   THR B  60      17.150  -3.458 122.730  1.00 50.77           C
ATOM   3524  O   THR B  60      18.350  -3.310 122.959  1.00 50.77           O
ATOM   3525  N   MET B  61      16.685  -3.728 121.490  1.00110.62           N
ATOM   3526  CA  MET B  61      17.633  -3.965 120.438  1.00110.62           C
ATOM   3527  CB  MET B  61      18.064  -5.440 120.388  1.00110.62           C
ATOM   3528  CG  MET B  61      16.862  -6.375 120.222  1.00110.62           C
ATOM   3529  SD  MET B  61      17.228  -8.150 120.338  1.00110.62           S
ATOM   3530  CE  MET B  61      15.478  -8.638 120.391  1.00110.62           C
ATOM   3531  C   MET B  61      17.059  -3.637 119.092  1.00110.62           C
ATOM   3532  O   MET B  61      15.860  -3.409 118.926  1.00110.62           O
ATOM   3533  N   TYR B  62      17.961  -3.600 118.086  1.00 62.13           N
ATOM   3534  CA  TYR B  62      17.602  -3.411 116.714  1.00 62.13           C
ATOM   3535  CB  TYR B  62      18.556  -2.483 115.937  1.00 62.13           C
ATOM   3536  CG  TYR B  62      18.402  -1.095 116.462  1.00 62.13           C
ATOM   3537  CD1 TYR B  62      19.081  -0.682 117.586  1.00 62.13           C
ATOM   3538  CD2 TYR B  62      17.576  -0.200 115.820  1.00 62.13           C
ATOM   3539  CE1 TYR B  62      18.934   0.600 118.063  1.00 62.13           C
ATOM   3540  CE2 TYR B  62      17.425   1.083 116.292  1.00 62.13           C
ATOM   3541  CZ  TYR B  62      18.105   1.486 117.416  1.00 62.13           C
ATOM   3542  OH  TYR B  62      17.952   2.802 117.902  1.00 62.13           O
ATOM   3543  C   TYR B  62      17.720  -4.779 116.126  1.00 62.13           C
ATOM   3544  O   TYR B  62      18.810  -5.349 116.060  1.00 62.13           O
ATOM   3545  N   PHE B  63      16.573  -5.348 115.709  1.00 78.51           N
ATOM   3546  CA  PHE B  63      16.530  -6.694 115.215  1.00 78.51           C
ATOM   3547  CB  PHE B  63      15.296  -7.431 115.785  1.00 78.51           C
ATOM   3548  CG  PHE B  63      15.292  -8.884 115.451  1.00 78.51           C
ATOM   3549  CD1 PHE B  63      16.147  -9.752 116.089  1.00 78.51           C
ATOM   3550  CD2 PHE B  63      14.401  -9.391 114.533  1.00 78.51           C
ATOM   3551  CE1 PHE B  63      16.137 -11.095 115.795  1.00 78.51           C
ATOM   3552  CE2 PHE B  63      14.384 -10.733 114.234  1.00 78.51           C
ATOM   3553  CZ  PHE B  63      15.256 -11.589 114.864  1.00 78.51           C
ATOM   3554  C   PHE B  63      16.418  -6.614 113.722  1.00 78.51           C
ATOM   3555  O   PHE B  63      15.432  -6.096 113.199  1.00 78.51           O
ATOM   3556  N   GLN B  64      17.436  -7.129 112.994  1.00 47.32           N
ATOM   3557  CA  GLN B  64      17.406  -7.043 111.559  1.00 47.32           C
ATOM   3558  CB  GLN B  64      18.576  -6.248 110.954  1.00 47.32           C
ATOM   3559  CG  GLN B  64      18.523  -4.756 111.293  1.00 47.32           C
ATOM   3560  CD  GLN B  64      19.715  -4.073 110.638  1.00 47.32           C
ATOM   3561  OE1 GLN B  64      20.619  -4.729 110.123  1.00 47.32           O
ATOM   3562  NE2 GLN B  64      19.717  -2.712 110.653  1.00 47.32           N
ATOM   3563  C   GLN B  64      17.415  -8.413 110.950  1.00 47.32           C
ATOM   3564  O   GLN B  64      18.145  -9.304 111.385  1.00 47.32           O
ATOM   3565  N   GLN B  65      16.575  -8.593 109.905  1.00 55.44           N
ATOM   3566  CA  GLN B  65      16.438  -9.844 109.210  1.00 55.44           C
ATOM   3567  CB  GLN B  65      15.034 -10.458 109.361  1.00 55.44           C
ATOM   3568  CG  GLN B  65      14.663 -10.734 110.821  1.00 55.44           C
ATOM   3569  CD  GLN B  65      13.264 -11.332 110.867  1.00 55.44           C
ATOM   3570  OE1 GLN B  65      13.080 -12.524 110.614  1.00 55.44           O
ATOM   3571  NE2 GLN B  65      12.249 -10.492 111.203  1.00 55.44           N
ATOM   3572  C   GLN B  65      16.681  -9.596 107.749  1.00 55.44           C
ATOM   3573  O   GLN B  65      16.298  -8.552 107.217  1.00 55.44           O
ATOM   3574  N   TYR B  66      17.353 -10.559 107.074  1.00 72.95           N
ATOM   3575  CA  TYR B  66      17.678 -10.451 105.676  1.00 72.95           C
ATOM   3576  CB  TYR B  66      19.195 -10.375 105.409  1.00 72.95           C
ATOM   3577  CG  TYR B  66      19.805  -9.187 106.077  1.00 72.95           C
ATOM   3578  CD1 TYR B  66      20.061  -9.198 107.430  1.00 72.95           C
ATOM   3579  CD2 TYR B  66      20.151  -8.071 105.348  1.00 72.95           C
ATOM   3580  CE1 TYR B  66      20.636  -8.111 108.048  1.00 72.95           C
ATOM   3581  CE2 TYR B  66      20.727  -6.981 105.960  1.00 72.95           C
ATOM   3582  CZ  TYR B  66      20.969  -6.999 107.313  1.00 72.95           C
ATOM   3583  OH  TYR B  66      21.559  -5.883 107.942  1.00 72.95           O
ATOM   3584  C   TYR B  66      17.245 -11.719 104.987  1.00 72.95           C
ATOM   3585  O   TYR B  66      17.560 -12.817 105.445  1.00 72.95           O
ATOM   3586  N   TRP B  67      16.510 -11.603 103.859  1.00 76.24           N
ATOM   3587  CA  TRP B  67      16.131 -12.759 103.090  1.00 76.24           C
ATOM   3588  CB  TRP B  67      14.843 -13.456 103.574  1.00 76.24           C
ATOM   3589  CG  TRP B  67      13.575 -12.663 103.362  1.00 76.24           C
ATOM   3590  CD2 TRP B  67      13.090 -11.635 104.242  1.00 76.24           C
ATOM   3591  CD1 TRP B  67      12.675 -12.751 102.340  1.00 76.24           C
ATOM   3592  NE1 TRP B  67      11.661 -11.843 102.526  1.00 76.24           N
ATOM   3593  CE2 TRP B  67      11.904 -11.149 103.692  1.00 76.24           C
ATOM   3594  CE3 TRP B  67      13.593 -11.137 105.410  1.00 76.24           C
ATOM   3595  CZ2 TRP B  67      11.199 -10.152 104.305  1.00 76.24           C
ATOM   3596  CZ3 TRP B  67      12.878 -10.132 106.026  1.00 76.24           C
ATOM   3597  CH2 TRP B  67      11.705  -9.650 105.484  1.00 76.24           C
ATOM   3598  C   TRP B  67      15.872 -12.276 101.698  1.00 76.24           C
ATOM   3599  O   TRP B  67      15.719 -11.076 101.472  1.00 76.24           O
ATOM   3600  N   ARG B  68      15.824 -13.189 100.707  1.00157.03           N
ATOM   3601  CA  ARG B  68      15.581 -12.691  99.387  1.00157.03           C
ATOM   3602  CB  ARG B  68      16.761 -12.895  98.421  1.00157.03           C
ATOM   3603  CG  ARG B  68      17.255 -14.330  98.287  1.00157.03           C
ATOM   3604  CD  ARG B  68      18.696 -14.388  97.774  1.00157.03           C
ATOM   3605  NE  ARG B  68      18.736 -13.680  96.465  1.00157.03           N
ATOM   3606  CZ  ARG B  68      18.659 -14.395  95.305  1.00157.03           C
ATOM   3607  NH1 ARG B  68      18.587 -15.756  95.353  1.00157.03           N
ATOM   3608  NH2 ARG B  68      18.662 -13.753  94.101  1.00157.03           N
ATOM   3609  C   ARG B  68      14.305 -13.247  98.844  1.00157.03           C
ATOM   3610  O   ARG B  68      14.005 -14.434  98.980  1.00157.03           O
ATOM   3611  N   ASP B  69      13.499 -12.340  98.251  1.00 59.73           N
ATOM   3612  CA  ASP B  69      12.227 -12.646  97.666  1.00 59.73           C
ATOM   3613  CB  ASP B  69      11.076 -11.871  98.339  1.00 59.73           C
ATOM   3614  CG  ASP B  69       9.734 -12.349  97.801  1.00 59.73           C
ATOM   3615  OD1 ASP B  69       9.722 -13.115  96.801  1.00 59.73           O
ATOM   3616  OD2 ASP B  69       8.696 -11.942  98.389  1.00 59.73           O
ATOM   3617  C   ASP B  69      12.306 -12.217  96.230  1.00 59.73           C
ATOM   3618  O   ASP B  69      12.305 -11.027  95.924  1.00 59.73           O
ATOM   3619  N   LYS B  70      12.329 -13.197  95.308  1.00131.37           N
ATOM   3620  CA  LYS B  70      12.521 -12.994  93.897  1.00131.37           C
ATOM   3621  CB  LYS B  70      12.471 -14.320  93.119  1.00131.37           C
ATOM   3622  CG  LYS B  70      13.425 -15.387  93.662  1.00131.37           C
ATOM   3623  CD  LYS B  70      14.901 -14.991  93.639  1.00131.37           C
ATOM   3624  CE  LYS B  70      15.808 -16.011  94.334  1.00131.37           C
ATOM   3625  NZ  LYS B  70      15.745 -17.311  93.629  1.00131.37           N
ATOM   3626  C   LYS B  70      11.420 -12.130  93.348  1.00131.37           C
ATOM   3627  O   LYS B  70      11.646 -11.339  92.434  1.00131.37           O
ATOM   3628  N   ARG B  71      10.201 -12.248  93.909  1.00 97.05           N
ATOM   3629  CA  ARG B  71       9.035 -11.557  93.435  1.00 97.05           C
ATOM   3630  CB  ARG B  71       7.792 -11.893  94.276  1.00 97.05           C
ATOM   3631  CG  ARG B  71       7.360 -13.356  94.132  1.00 97.05           C
ATOM   3632  CD  ARG B  71       6.248 -13.776  95.096  1.00 97.05           C
ATOM   3633  NE  ARG B  71       6.828 -13.778  96.468  1.00 97.05           N
ATOM   3634  CZ  ARG B  71       6.120 -14.304  97.510  1.00 97.05           C
ATOM   3635  NH1 ARG B  71       4.877 -14.825  97.297  1.00 97.05           N
ATOM   3636  NH2 ARG B  71       6.657 -14.312  98.765  1.00 97.05           N
ATOM   3637  C   ARG B  71       9.264 -10.070  93.498  1.00 97.05           C
ATOM   3638  O   ARG B  71       8.648  -9.312  92.752  1.00 97.05           O
ATOM   3639  N   LEU B  72      10.086  -9.634  94.468  1.00125.69           N
ATOM   3640  CA  LEU B  72      10.505  -8.295  94.806  1.00125.69           C
ATOM   3641  CB  LEU B  72      10.990  -8.202  96.262  1.00125.69           C
ATOM   3642  CG  LEU B  72       9.890  -8.603  97.268  1.00125.69           C
ATOM   3643  CD1 LEU B  72      10.356  -8.415  98.719  1.00125.69           C
ATOM   3644  CD2 LEU B  72       8.562  -7.890  96.969  1.00125.69           C
ATOM   3645  C   LEU B  72      11.565  -7.687  93.910  1.00125.69           C
ATOM   3646  O   LEU B  72      11.916  -6.525  94.109  1.00125.69           O
ATOM   3647  N   ALA B  73      12.218  -8.456  93.013  1.00 47.76           N
ATOM   3648  CA  ALA B  73      13.317  -7.910  92.235  1.00 47.76           C
ATOM   3649  CB  ALA B  73      14.119  -8.985  91.481  1.00 47.76           C
ATOM   3650  C   ALA B  73      12.857  -6.892  91.217  1.00 47.76           C
ATOM   3651  O   ALA B  73      11.769  -7.010  90.656  1.00 47.76           O
ATOM   3652  N   TYR B  74      13.692  -5.842  90.971  1.00 80.36           N
ATOM   3653  CA  TYR B  74      13.409  -4.823  89.985  1.00 80.36           C
ATOM   3654  CB  TYR B  74      12.890  -3.495  90.578  1.00 80.36           C
ATOM   3655  CG  TYR B  74      13.797  -3.017  91.661  1.00 80.36           C
ATOM   3656  CD1 TYR B  74      13.603  -3.444  92.956  1.00 80.36           C
ATOM   3657  CD2 TYR B  74      14.826  -2.141  91.399  1.00 80.36           C
ATOM   3658  CE1 TYR B  74      14.424  -3.011  93.971  1.00 80.36           C
ATOM   3659  CE2 TYR B  74      15.651  -1.705  92.410  1.00 80.36           C
ATOM   3660  CZ  TYR B  74      15.449  -2.139  93.698  1.00 80.36           C
ATOM   3661  OH  TYR B  74      16.293  -1.692  94.737  1.00 80.36           O
ATOM   3662  C   TYR B  74      14.625  -4.563  89.129  1.00 80.36           C
ATOM   3663  O   TYR B  74      15.742  -4.427  89.626  1.00 80.36           O
ATOM   3664  N   SER B  75      14.419  -4.538  87.791  1.00101.78           N
ATOM   3665  CA  SER B  75      15.450  -4.392  86.793  1.00101.78           C
ATOM   3666  CB  SER B  75      14.989  -4.909  85.420  1.00101.78           C
ATOM   3667  OG  SER B  75      13.879  -4.151  84.963  1.00101.78           O
ATOM   3668  C   SER B  75      15.990  -2.997  86.576  1.00101.78           C
ATOM   3669  O   SER B  75      17.204  -2.799  86.561  1.00101.78           O
ATOM   3670  N   GLY B  76      15.105  -1.996  86.382  1.00 47.25           N
ATOM   3671  CA  GLY B  76      15.507  -0.686  85.924  1.00 47.25           C
ATOM   3672  C   GLY B  76      16.376   0.110  86.859  1.00 47.25           C
ATOM   3673  O   GLY B  76      17.372   0.686  86.421  1.00 47.25           O
ATOM   3674  N   ILE B  77      16.038   0.171  88.162  1.00112.60           N
ATOM   3675  CA  ILE B  77      16.719   1.071  89.062  1.00112.60           C
ATOM   3676  CB  ILE B  77      15.868   1.502  90.229  1.00112.60           C
ATOM   3677  CG2 ILE B  77      16.751   2.333  91.174  1.00112.60           C
ATOM   3678  CG1 ILE B  77      14.610   2.258  89.759  1.00112.60           C
ATOM   3679  CD1 ILE B  77      13.557   1.370  89.099  1.00112.60           C
ATOM   3680  C   ILE B  77      17.968   0.455  89.623  1.00112.60           C
ATOM   3681  O   ILE B  77      17.999  -0.690  90.071  1.00112.60           O
ATOM   3682  N   PRO B  78      19.015   1.235  89.535  1.00114.94           N
ATOM   3683  CA  PRO B  78      20.321   0.905  90.054  1.00114.94           C
ATOM   3684  CD  PRO B  78      19.088   2.230  88.477  1.00114.94           C
ATOM   3685  CB  PRO B  78      21.318   1.748  89.254  1.00114.94           C
ATOM   3686  CG  PRO B  78      20.471   2.875  88.643  1.00114.94           C
ATOM   3687  C   PRO B  78      20.472   1.103  91.538  1.00114.94           C
ATOM   3688  O   PRO B  78      21.572   0.857  92.035  1.00114.94           O
ATOM   3689  N   LEU B  79      19.430   1.578  92.260  1.00101.35           N
ATOM   3690  CA  LEU B  79      19.597   1.907  93.655  1.00101.35           C
ATOM   3691  CB  LEU B  79      19.132   3.332  94.006  1.00101.35           C
ATOM   3692  CG  LEU B  79      19.913   4.454  93.299  1.00101.35           C
ATOM   3693  CD1 LEU B  79      21.382   4.492  93.746  1.00101.35           C
ATOM   3694  CD2 LEU B  79      19.745   4.373  91.775  1.00101.35           C
ATOM   3695  C   LEU B  79      18.801   0.995  94.544  1.00101.35           C
ATOM   3696  O   LEU B  79      17.964   0.217  94.089  1.00101.35           O
ATOM   3697  N   ASN B  80      19.080   1.074  95.868  1.00 50.45           N
ATOM   3698  CA  ASN B  80      18.369   0.320  96.863  1.00 50.45           C
ATOM   3699  CB  ASN B  80      19.187   0.040  98.136  1.00 50.45           C
ATOM   3700  CG  ASN B  80      20.300  -0.935  97.779  1.00 50.45           C
ATOM   3701  OD1 ASN B  80      20.087  -1.900  97.047  1.00 50.45           O
ATOM   3702  ND2 ASN B  80      21.526  -0.675  98.307  1.00 50.45           N
ATOM   3703  C   ASN B  80      17.204   1.172  97.260  1.00 50.45           C
ATOM   3704  O   ASN B  80      17.346   2.382  97.426  1.00 50.45           O
ATOM   3705  N   LEU B  81      16.013   0.563  97.428  1.00 66.47           N
ATOM   3706  CA  LEU B  81      14.854   1.371  97.673  1.00 66.47           C
ATOM   3707  CB  LEU B  81      13.647   0.929  96.823  1.00 66.47           C
ATOM   3708  CG  LEU B  81      13.889   1.021  95.301  1.00 66.47           C
ATOM   3709  CD1 LEU B  81      12.655   0.566  94.507  1.00 66.47           C
ATOM   3710  CD2 LEU B  81      14.363   2.424  94.886  1.00 66.47           C
ATOM   3711  C   LEU B  81      14.438   1.303  99.118  1.00 66.47           C
ATOM   3712  O   LEU B  81      14.099   0.240  99.636  1.00 66.47           O
ATOM   3713  N   THR B  82      14.431   2.467  99.807  1.00 60.43           N
ATOM   3714  CA  THR B  82      13.979   2.512 101.169  1.00 60.43           C
ATOM   3715  CB  THR B  82      14.752   3.479 102.020  1.00 60.43           C
ATOM   3716  OG1 THR B  82      16.131   3.141 102.009  1.00 60.43           O
ATOM   3717  CG2 THR B  82      14.212   3.418 103.459  1.00 60.43           C
ATOM   3718  C   THR B  82      12.554   2.975 101.105  1.00 60.43           C
ATOM   3719  O   THR B  82      12.273   4.126 100.777  1.00 60.43           O
ATOM   3720  N   LEU B  83      11.612   2.060 101.407  1.00 64.74           N
ATOM   3721  CA  LEU B  83      10.203   2.336 101.313  1.00 64.74           C
ATOM   3722  CB  LEU B  83       9.412   1.147 100.738  1.00 64.74           C
ATOM   3723  CG  LEU B  83       9.800   0.786  99.290  1.00 64.74           C
ATOM   3724  CD1 LEU B  83       8.979  -0.406  98.773  1.00 64.74           C
ATOM   3725  CD2 LEU B  83       9.698   2.009  98.361  1.00 64.74           C
ATOM   3726  C   LEU B  83       9.657   2.611 102.682  1.00 64.74           C
ATOM   3727  O   LEU B  83      10.221   2.175 103.684  1.00 64.74           O
ATOM   3728  N   ASP B  84       8.524   3.350 102.746  1.00 89.16           N
ATOM   3729  CA  ASP B  84       7.886   3.649 104.000  1.00 89.16           C
ATOM   3730  CB  ASP B  84       6.612   4.502 103.840  1.00 89.16           C
ATOM   3731  CG  ASP B  84       6.059   4.840 105.218  1.00 89.16           C
ATOM   3732  OD1 ASP B  84       5.233   4.042 105.736  1.00 89.16           O
ATOM   3733  OD2 ASP B  84       6.440   5.910 105.764  1.00 89.16           O
ATOM   3734  C   ASP B  84       7.523   2.328 104.620  1.00 89.16           C
ATOM   3735  O   ASP B  84       7.058   1.423 103.932  1.00 89.16           O
ATOM   3736  N   ASN B  85       7.670   2.232 105.960  1.00 93.74           N
ATOM   3737  CA  ASN B  85       7.558   1.043 106.772  1.00 93.74           C
ATOM   3738  CB  ASN B  85       7.779   1.335 108.270  1.00 93.74           C
ATOM   3739  CG  ASN B  85       6.743   2.348 108.744  1.00 93.74           C
ATOM   3740  OD1 ASN B  85       5.711   1.991 109.310  1.00 93.74           O
ATOM   3741  ND2 ASN B  85       7.032   3.658 108.516  1.00 93.74           N
ATOM   3742  C   ASN B  85       6.229   0.359 106.612  1.00 93.74           C
ATOM   3743  O   ASN B  85       6.138  -0.852 106.805  1.00 93.74           O
ATOM   3744  N   ARG B  86       5.166   1.097 106.250  1.00 87.77           N
ATOM   3745  CA  ARG B  86       3.835   0.560 106.127  1.00 87.77           C
ATOM   3746  CB  ARG B  86       2.802   1.629 105.730  1.00 87.77           C
ATOM   3747  CG  ARG B  86       2.432   2.554 106.893  1.00 87.77           C
ATOM   3748  CD  ARG B  86       1.512   3.715 106.510  1.00 87.77           C
ATOM   3749  NE  ARG B  86       2.356   4.762 105.866  1.00 87.77           N
ATOM   3750  CZ  ARG B  86       2.930   5.728 106.641  1.00 87.77           C
ATOM   3751  NH1 ARG B  86       2.732   5.722 107.990  1.00 87.77           N
ATOM   3752  NH2 ARG B  86       3.708   6.696 106.075  1.00 87.77           N
ATOM   3753  C   ARG B  86       3.800  -0.546 105.104  1.00 87.77           C
ATOM   3754  O   ARG B  86       2.927  -1.411 105.162  1.00 87.77           O
ATOM   3755  N   VAL B  87       4.733  -0.542 104.130  1.00113.07           N
ATOM   3756  CA  VAL B  87       4.793  -1.512 103.064  1.00113.07           C
ATOM   3757  CB  VAL B  87       5.927  -1.267 102.104  1.00113.07           C
ATOM   3758  CG1 VAL B  87       7.265  -1.512 102.823  1.00113.07           C
ATOM   3759  CG2 VAL B  87       5.720  -2.156 100.865  1.00113.07           C
ATOM   3760  C   VAL B  87       4.957  -2.902 103.623  1.00113.07           C
ATOM   3761  O   VAL B  87       4.557  -3.876 102.988  1.00113.07           O
ATOM   3762  N   ALA B  88       5.539  -3.034 104.830  1.00 50.94           N
ATOM   3763  CA  ALA B  88       5.815  -4.311 105.442  1.00 50.94           C
ATOM   3764  CB  ALA B  88       6.391  -4.174 106.862  1.00 50.94           C
ATOM   3765  C   ALA B  88       4.541  -5.098 105.548  1.00 50.94           C
ATOM   3766  O   ALA B  88       4.558  -6.326 105.477  1.00 50.94           O
ATOM   3767  N   ASP B  89       3.401  -4.414 105.750  1.00 51.96           N
ATOM   3768  CA  ASP B  89       2.134  -5.076 105.885  1.00 51.96           C
ATOM   3769  CB  ASP B  89       0.975  -4.092 106.127  1.00 51.96           C
ATOM   3770  CG  ASP B  89       1.149  -3.477 107.509  1.00 51.96           C
ATOM   3771  OD1 ASP B  89       1.707  -4.169 108.402  1.00 51.96           O
ATOM   3772  OD2 ASP B  89       0.729  -2.303 107.688  1.00 51.96           O
ATOM   3773  C   ASP B  89       1.827  -5.825 104.619  1.00 51.96           C
ATOM   3774  O   ASP B  89       1.184  -6.870 104.656  1.00 51.96           O
ATOM   3775  N   GLN B  90       2.232  -5.268 103.465  1.00 86.91           N
ATOM   3776  CA  GLN B  90       2.024  -5.775 102.134  1.00 86.91           C
ATOM   3777  CB  GLN B  90       2.278  -4.694 101.075  1.00 86.91           C
ATOM   3778  CG  GLN B  90       1.305  -3.520 101.193  1.00 86.91           C
ATOM   3779  CD  GLN B  90       1.767  -2.438 100.233  1.00 86.91           C
ATOM   3780  OE1 GLN B  90       2.937  -2.403  99.856  1.00 86.91           O
ATOM   3781  NE2 GLN B  90       0.837  -1.533  99.827  1.00 86.91           N
ATOM   3782  C   GLN B  90       2.888  -6.964 101.794  1.00 86.91           C
ATOM   3783  O   GLN B  90       2.542  -7.714 100.883  1.00 86.91           O
ATOM   3784  N   LEU B  91       4.062  -7.126 102.444  1.00 72.25           N
ATOM   3785  CA  LEU B  91       5.015  -8.144 102.071  1.00 72.25           C
ATOM   3786  CB  LEU B  91       6.460  -7.612 102.057  1.00 72.25           C
ATOM   3787  CG  LEU B  91       6.700  -6.448 101.077  1.00 72.25           C
ATOM   3788  CD1 LEU B  91       8.161  -5.971 101.133  1.00 72.25           C
ATOM   3789  CD2 LEU B  91       6.247  -6.803  99.652  1.00 72.25           C
ATOM   3790  C   LEU B  91       5.019  -9.304 103.027  1.00 72.25           C
ATOM   3791  O   LEU B  91       4.514  -9.222 104.145  1.00 72.25           O
ATOM   3792  N   TRP B  92       5.583 -10.450 102.571  1.00 81.19           N
ATOM   3793  CA  TRP B  92       5.734 -11.603 103.413  1.00 81.19           C
ATOM   3794  CB  TRP B  92       5.976 -12.905 102.626  1.00 81.19           C
ATOM   3795  CG  TRP B  92       6.223 -14.125 103.483  1.00 81.19           C
ATOM   3796  CD2 TRP B  92       7.526 -14.546 103.918  1.00 81.19           C
ATOM   3797  CD1 TRP B  92       5.337 -15.033 103.985  1.00 81.19           C
ATOM   3798  NE1 TRP B  92       6.006 -15.995 104.706  1.00 81.19           N
ATOM   3799  CE2 TRP B  92       7.355 -15.707 104.673  1.00 81.19           C
ATOM   3800  CE3 TRP B  92       8.764 -14.010 103.706  1.00 81.19           C
ATOM   3801  CZ2 TRP B  92       8.424 -16.352 105.228  1.00 81.19           C
ATOM   3802  CZ3 TRP B  92       9.840 -14.662 104.268  1.00 81.19           C
ATOM   3803  CH2 TRP B  92       9.673 -15.810 105.015  1.00 81.19           C
ATOM   3804  C   TRP B  92       6.948 -11.357 104.260  1.00 81.19           C
ATOM   3805  O   TRP B  92       7.939 -10.819 103.769  1.00 81.19           O
ATOM   3806  N   VAL B  93       6.888 -11.724 105.562  1.00 57.53           N
ATOM   3807  CA  VAL B  93       7.999 -11.563 106.466  1.00 57.53           C
ATOM   3808  CB  VAL B  93       7.848 -10.421 107.437  1.00 57.53           C
ATOM   3809  CG1 VAL B  93       7.842  -9.097 106.656  1.00 57.53           C
ATOM   3810  CG2 VAL B  93       6.583 -10.652 108.283  1.00 57.53           C
ATOM   3811  C   VAL B  93       8.102 -12.822 107.284  1.00 57.53           C
ATOM   3812  O   VAL B  93       7.125 -13.555 107.426  1.00 57.53           O
ATOM   3813  N   PRO B  94       9.261 -13.108 107.829  1.00 91.95           N
ATOM   3814  CA  PRO B  94       9.413 -14.299 108.623  1.00 91.95           C
ATOM   3815  CD  PRO B  94      10.513 -12.708 107.204  1.00 91.95           C
ATOM   3816  CB  PRO B  94      10.916 -14.482 108.819  1.00 91.95           C
ATOM   3817  CG  PRO B  94      11.530 -13.799 107.584  1.00 91.95           C
ATOM   3818  C   PRO B  94       8.648 -14.171 109.910  1.00 91.95           C
ATOM   3819  O   PRO B  94       8.507 -13.067 110.429  1.00 91.95           O
ATOM   3820  N   ASP B  95       8.145 -15.309 110.411  1.00129.68           N
ATOM   3821  CA  ASP B  95       7.364 -15.548 111.599  1.00129.68           C
ATOM   3822  CB  ASP B  95       6.504 -16.822 111.508  1.00129.68           C
ATOM   3823  CG  ASP B  95       7.398 -18.021 111.229  1.00129.68           C
ATOM   3824  OD1 ASP B  95       8.615 -17.824 110.972  1.00129.68           O
ATOM   3825  OD2 ASP B  95       6.863 -19.161 111.252  1.00129.68           O
ATOM   3826  C   ASP B  95       8.216 -15.585 112.842  1.00129.68           C
ATOM   3827  O   ASP B  95       7.890 -16.299 113.789  1.00129.68           O
ATOM   3828  N   THR B  96       9.409 -14.963 112.812  1.00 81.72           N
ATOM   3829  CA  THR B  96      10.354 -14.995 113.903  1.00 81.72           C
ATOM   3830  CB  THR B  96      11.555 -14.145 113.606  1.00 81.72           C
ATOM   3831  OG1 THR B  96      12.144 -14.565 112.384  1.00 81.72           O
ATOM   3832  CG2 THR B  96      12.573 -14.283 114.749  1.00 81.72           C
ATOM   3833  C   THR B  96       9.754 -14.541 115.213  1.00 81.72           C
ATOM   3834  O   THR B  96       9.037 -13.541 115.281  1.00 81.72           O
ATOM   3835  N   TYR B  97      10.023 -15.314 116.300  1.00 93.41           N
ATOM   3836  CA  TYR B  97       9.570 -14.957 117.624  1.00 93.41           C
ATOM   3837  CB  TYR B  97       8.197 -15.548 118.018  1.00 93.41           C
ATOM   3838  CG  TYR B  97       8.256 -17.017 118.271  1.00 93.41           C
ATOM   3839  CD1 TYR B  97       8.456 -17.921 117.253  1.00 93.41           C
ATOM   3840  CD2 TYR B  97       8.062 -17.492 119.548  1.00 93.41           C
ATOM   3841  CE1 TYR B  97       8.488 -19.271 117.514  1.00 93.41           C
ATOM   3842  CE2 TYR B  97       8.092 -18.839 119.816  1.00 93.41           C
ATOM   3843  CZ  TYR B  97       8.308 -19.732 118.796  1.00 93.41           C
ATOM   3844  OH  TYR B  97       8.338 -21.117 119.065  1.00 93.41           O
ATOM   3845  C   TYR B  97      10.613 -15.374 118.632  1.00 93.41           C
ATOM   3846  O   TYR B  97      11.488 -16.188 118.339  1.00 93.41           O
ATOM   3847  N   PHE B  98      10.562 -14.797 119.856  1.00 81.19           N
ATOM   3848  CA  PHE B  98      11.523 -15.117 120.878  1.00 81.19           C
ATOM   3849  CB  PHE B  98      11.952 -13.886 121.697  1.00 81.19           C
ATOM   3850  CG  PHE B  98      12.445 -12.878 120.711  1.00 81.19           C
ATOM   3851  CD1 PHE B  98      13.625 -13.071 120.029  1.00 81.19           C
ATOM   3852  CD2 PHE B  98      11.727 -11.726 120.478  1.00 81.19           C
ATOM   3853  CE1 PHE B  98      14.072 -12.138 119.122  1.00 81.19           C
ATOM   3854  CE2 PHE B  98      12.170 -10.789 119.573  1.00 81.19           C
ATOM   3855  CZ  PHE B  98      13.344 -10.995 118.890  1.00 81.19           C
ATOM   3856  C   PHE B  98      10.865 -16.102 121.796  1.00 81.19           C
ATOM   3857  O   PHE B  98       9.913 -15.778 122.505  1.00 81.19           O
ATOM   3858  N   LEU B  99      11.418 -17.330 121.833  1.00196.45           N
ATOM   3859  CA  LEU B  99      10.861 -18.452 122.539  1.00196.45           C
ATOM   3860  CB  LEU B  99      11.757 -19.704 122.497  1.00196.45           C
ATOM   3861  CG  LEU B  99      11.940 -20.362 121.121  1.00196.45           C
ATOM   3862  CD1 LEU B  99      10.640 -21.010 120.629  1.00196.45           C
ATOM   3863  CD2 LEU B  99      12.557 -19.384 120.114  1.00196.45           C
ATOM   3864  C   LEU B  99      10.728 -18.163 124.002  1.00196.45           C
ATOM   3865  O   LEU B  99       9.728 -18.551 124.606  1.00196.45           O
ATOM   3866  N   ASN B 100      11.736 -17.510 124.622  1.00117.78           N
ATOM   3867  CA  ASN B 100      11.673 -17.332 126.048  1.00117.78           C
ATOM   3868  CB  ASN B 100      12.997 -17.711 126.742  1.00117.78           C
ATOM   3869  CG  ASN B 100      14.123 -16.851 126.178  1.00117.78           C
ATOM   3870  OD1 ASN B 100      14.171 -16.569 124.981  1.00117.78           O
ATOM   3871  ND2 ASN B 100      15.065 -16.427 127.063  1.00117.78           N
ATOM   3872  C   ASN B 100      11.329 -15.921 126.443  1.00117.78           C
ATOM   3873  O   ASN B 100      11.734 -15.474 127.516  1.00117.78           O
ATOM   3874  N   ASP B 101      10.541 -15.184 125.632  1.00 89.83           N
ATOM   3875  CA  ASP B 101      10.188 -13.854 126.058  1.00 89.83           C
ATOM   3876  CB  ASP B 101       9.938 -12.843 124.915  1.00 89.83           C
ATOM   3877  CG  ASP B 101       8.683 -13.188 124.117  1.00 89.83           C
ATOM   3878  OD1 ASP B 101       8.128 -14.304 124.291  1.00 89.83           O
ATOM   3879  OD2 ASP B 101       8.261 -12.319 123.308  1.00 89.83           O
ATOM   3880  C   ASP B 101       8.948 -13.927 126.903  1.00 89.83           C
ATOM   3881  O   ASP B 101       8.143 -14.846 126.764  1.00 89.83           O
ATOM   3882  N   LYS B 102       8.849 -13.057 127.930  1.00176.09           N
ATOM   3883  CA  LYS B 102       7.625 -12.921 128.666  1.00176.09           C
ATOM   3884  CB  LYS B 102       7.816 -12.652 130.166  1.00176.09           C
ATOM   3885  CG  LYS B 102       8.936 -11.691 130.536  1.00176.09           C
ATOM   3886  CD  LYS B 102       8.932 -11.406 132.038  1.00176.09           C
ATOM   3887  CE  LYS B 102       8.653 -12.663 132.871  1.00176.09           C
ATOM   3888  NZ  LYS B 102       8.617 -12.331 134.312  1.00176.09           N
ATOM   3889  C   LYS B 102       6.696 -11.925 128.027  1.00176.09           C
ATOM   3890  O   LYS B 102       5.495 -12.171 127.925  1.00176.09           O
ATOM   3891  N   LYS B 103       7.240 -10.763 127.591  1.00127.61           N
ATOM   3892  CA  LYS B 103       6.481  -9.721 126.945  1.00127.61           C
ATOM   3893  CB  LYS B 103       5.870  -8.681 127.903  1.00127.61           C
ATOM   3894  CG  LYS B 103       4.669  -9.178 128.712  1.00127.61           C
ATOM   3895  CD  LYS B 103       5.020 -10.189 129.804  1.00127.61           C
ATOM   3896  CE  LYS B 103       3.825 -10.597 130.667  1.00127.61           C
ATOM   3897  NZ  LYS B 103       3.076 -11.689 130.009  1.00127.61           N
ATOM   3898  C   LYS B 103       7.429  -8.970 126.060  1.00127.61           C
ATOM   3899  O   LYS B 103       8.605  -8.820 126.387  1.00127.61           O
ATOM   3900  N   SER B 104       6.940  -8.480 124.901  1.00 99.09           N
ATOM   3901  CA  SER B 104       7.802  -7.739 124.023  1.00 99.09           C
ATOM   3902  CB  SER B 104       8.623  -8.629 123.072  1.00 99.09           C
ATOM   3903  OG  SER B 104       7.775  -9.516 122.361  1.00 99.09           O
ATOM   3904  C   SER B 104       6.978  -6.772 123.224  1.00 99.09           C
ATOM   3905  O   SER B 104       5.755  -6.890 123.180  1.00 99.09           O
ATOM   3906  N   PHE B 105       7.629  -5.745 122.622  1.00 67.82           N
ATOM   3907  CA  PHE B 105       6.896  -4.810 121.811  1.00 67.82           C
ATOM   3908  CB  PHE B 105       6.102  -3.765 122.621  1.00 67.82           C
ATOM   3909  CG  PHE B 105       7.047  -2.882 123.370  1.00 67.82           C
ATOM   3910  CD1 PHE B 105       7.607  -1.780 122.765  1.00 67.82           C
ATOM   3911  CD2 PHE B 105       7.365  -3.149 124.682  1.00 67.82           C
ATOM   3912  CE1 PHE B 105       8.472  -0.961 123.453  1.00 67.82           C
ATOM   3913  CE2 PHE B 105       8.230  -2.334 125.376  1.00 67.82           C
ATOM   3914  CZ  PHE B 105       8.787  -1.239 124.761  1.00 67.82           C
ATOM   3915  C   PHE B 105       7.834  -4.062 120.908  1.00 67.82           C
ATOM   3916  O   PHE B 105       9.008  -3.871 121.227  1.00 67.82           O
ATOM   3917  N   VAL B 106       7.320  -3.644 119.727  1.00 55.71           N
ATOM   3918  CA  VAL B 106       8.053  -2.818 118.805  1.00 55.71           C
ATOM   3919  CB  VAL B 106       7.693  -3.057 117.362  1.00 55.71           C
ATOM   3920  CG1 VAL B 106       8.457  -2.053 116.481  1.00 55.71           C
ATOM   3921  CG2 VAL B 106       7.996  -4.526 117.020  1.00 55.71           C
ATOM   3922  C   VAL B 106       7.693  -1.403 119.158  1.00 55.71           C
ATOM   3923  O   VAL B 106       6.536  -1.107 119.453  1.00 55.71           O
ATOM   3924  N   HIS B 107       8.684  -0.488 119.157  1.00 77.62           N
ATOM   3925  CA  HIS B 107       8.433   0.883 119.532  1.00 77.62           C
ATOM   3926  ND1 HIS B 107      10.535   1.776 122.175  1.00 77.62           N
ATOM   3927  CG  HIS B 107      10.485   1.154 120.947  1.00 77.62           C
ATOM   3928  CB  HIS B 107       9.726   1.677 119.765  1.00 77.62           C
ATOM   3929  NE2 HIS B 107      11.739  -0.084 122.354  1.00 77.62           N
ATOM   3930  CD2 HIS B 107      11.224   0.018 121.075  1.00 77.62           C
ATOM   3931  CE1 HIS B 107      11.299   0.993 122.978  1.00 77.62           C
ATOM   3932  C   HIS B 107       7.625   1.561 118.457  1.00 77.62           C
ATOM   3933  O   HIS B 107       7.896   1.406 117.268  1.00 77.62           O
ATOM   3934  N   GLY B 108       6.533   2.227 118.896  1.00 92.70           N
ATOM   3935  CA  GLY B 108       5.517   2.969 118.182  1.00 92.70           C
ATOM   3936  C   GLY B 108       5.751   4.413 117.792  1.00 92.70           C
ATOM   3937  O   GLY B 108       5.067   4.904 116.896  1.00 92.70           O
ATOM   3938  N   VAL B 109       6.590   5.188 118.510  1.00145.79           N
ATOM   3939  CA  VAL B 109       6.621   6.611 118.239  1.00145.79           C
ATOM   3940  CB  VAL B 109       6.615   7.424 119.504  1.00145.79           C
ATOM   3941  CG1 VAL B 109       6.776   8.913 119.154  1.00145.79           C
ATOM   3942  CG2 VAL B 109       5.329   7.098 120.282  1.00145.79           C
ATOM   3943  C   VAL B 109       7.860   6.980 117.477  1.00145.79           C
ATOM   3944  O   VAL B 109       8.934   6.445 117.749  1.00145.79           O
ATOM   3945  N   THR B 110       7.773   7.916 116.492  1.00145.41           N
ATOM   3946  CA  THR B 110       6.599   8.598 116.008  1.00145.41           C
ATOM   3947  CB  THR B 110       6.915   9.803 115.165  1.00145.41           C
ATOM   3948  OG1 THR B 110       7.619   9.423 113.992  1.00145.41           O
ATOM   3949  CG2 THR B 110       7.762  10.779 116.002  1.00145.41           C
ATOM   3950  C   THR B 110       5.792   7.644 115.173  1.00145.41           C
ATOM   3951  O   THR B 110       4.574   7.779 115.053  1.00145.41           O
ATOM   3952  N   VAL B 111       6.483   6.688 114.521  1.00 50.11           N
ATOM   3953  CA  VAL B 111       5.874   5.675 113.703  1.00 50.11           C
ATOM   3954  CB  VAL B 111       6.262   5.763 112.255  1.00 50.11           C
ATOM   3955  CG1 VAL B 111       5.742   7.098 111.694  1.00 50.11           C
ATOM   3956  CG2 VAL B 111       7.786   5.594 112.139  1.00 50.11           C
ATOM   3957  C   VAL B 111       6.377   4.360 114.221  1.00 50.11           C
ATOM   3958  O   VAL B 111       7.171   4.329 115.161  1.00 50.11           O
ATOM   3959  N   LYS B 112       5.895   3.230 113.656  1.00133.93           N
ATOM   3960  CA  LYS B 112       6.392   1.964 114.117  1.00133.93           C
ATOM   3961  CB  LYS B 112       5.764   0.738 113.425  1.00133.93           C
ATOM   3962  CG  LYS B 112       4.278   0.530 113.725  1.00133.93           C
ATOM   3963  CD  LYS B 112       3.361   1.540 113.034  1.00133.93           C
ATOM   3964  CE  LYS B 112       2.968   1.140 111.611  1.00133.93           C
ATOM   3965  NZ  LYS B 112       2.015   0.008 111.649  1.00133.93           N
ATOM   3966  C   LYS B 112       7.848   1.951 113.787  1.00133.93           C
ATOM   3967  O   LYS B 112       8.239   2.333 112.686  1.00133.93           O
ATOM   3968  N   ASN B 113       8.696   1.508 114.739  1.00 74.64           N
ATOM   3969  CA  ASN B 113      10.105   1.514 114.484  1.00 74.64           C
ATOM   3970  CB  ASN B 113      10.969   1.431 115.755  1.00 74.64           C
ATOM   3971  CG  ASN B 113      10.825   2.735 116.527  1.00 74.64           C
ATOM   3972  OD1 ASN B 113      11.427   2.909 117.585  1.00 74.64           O
ATOM   3973  ND2 ASN B 113      10.004   3.677 115.990  1.00 74.64           N
ATOM   3974  C   ASN B 113      10.398   0.300 113.664  1.00 74.64           C
ATOM   3975  O   ASN B 113      10.881  -0.713 114.174  1.00 74.64           O
ATOM   3976  N   ARG B 114      10.102   0.391 112.351  1.00151.89           N
ATOM   3977  CA  ARG B 114      10.375  -0.686 111.452  1.00151.89           C
ATOM   3978  CB  ARG B 114       9.187  -1.612 111.123  1.00151.89           C
ATOM   3979  CG  ARG B 114       8.016  -0.962 110.398  1.00151.89           C
ATOM   3980  CD  ARG B 114       6.827  -1.905 110.196  1.00151.89           C
ATOM   3981  NE  ARG B 114       5.715  -1.084 109.640  1.00151.89           N
ATOM   3982  CZ  ARG B 114       4.468  -1.616 109.483  1.00151.89           C
ATOM   3983  NH1 ARG B 114       4.230  -2.919 109.812  1.00151.89           N
ATOM   3984  NH2 ARG B 114       3.457  -0.838 109.000  1.00151.89           N
ATOM   3985  C   ARG B 114      10.912  -0.102 110.186  1.00151.89           C
ATOM   3986  O   ARG B 114      10.640   1.053 109.851  1.00151.89           O
ATOM   3987  N   MET B 115      11.730  -0.900 109.466  1.00 61.32           N
ATOM   3988  CA  MET B 115      12.360  -0.421 108.270  1.00 61.32           C
ATOM   3989  CB  MET B 115      13.835  -0.049 108.483  1.00 61.32           C
ATOM   3990  CG  MET B 115      14.528   0.464 107.222  1.00 61.32           C
ATOM   3991  SD  MET B 115      16.322   0.685 107.400  1.00 61.32           S
ATOM   3992  CE  MET B 115      16.691  -1.087 107.544  1.00 61.32           C
ATOM   3993  C   MET B 115      12.357  -1.485 107.210  1.00 61.32           C
ATOM   3994  O   MET B 115      12.585  -2.663 107.488  1.00 61.32           O
ATOM   3995  N   ILE B 116      12.087  -1.078 105.948  1.00 69.71           N
ATOM   3996  CA  ILE B 116      12.155  -1.992 104.842  1.00 69.71           C
ATOM   3997  CB  ILE B 116      10.819  -2.339 104.253  1.00 69.71           C
ATOM   3998  CG2 ILE B 116      11.033  -3.066 102.915  1.00 69.71           C
ATOM   3999  CG1 ILE B 116      10.019  -3.157 105.279  1.00 69.71           C
ATOM   4000  CD1 ILE B 116       8.583  -3.444 104.860  1.00 69.71           C
ATOM   4001  C   ILE B 116      13.021  -1.390 103.775  1.00 69.71           C
ATOM   4002  O   ILE B 116      12.788  -0.264 103.335  1.00 69.71           O
ATOM   4003  N   ARG B 117      14.072  -2.133 103.359  1.00192.33           N
ATOM   4004  CA  ARG B 117      14.941  -1.715 102.294  1.00192.33           C
ATOM   4005  CB  ARG B 117      16.417  -1.523 102.677  1.00192.33           C
ATOM   4006  CG  ARG B 117      16.774  -0.157 103.252  1.00192.33           C
ATOM   4007  CD  ARG B 117      18.282   0.097 103.194  1.00192.33           C
ATOM   4008  NE  ARG B 117      18.530   1.491 103.650  1.00192.33           N
ATOM   4009  CZ  ARG B 117      18.822   1.754 104.956  1.00192.33           C
ATOM   4010  NH1 ARG B 117      18.955   0.735 105.855  1.00192.33           N
ATOM   4011  NH2 ARG B 117      18.989   3.046 105.359  1.00192.33           N
ATOM   4012  C   ARG B 117      14.954  -2.808 101.279  1.00192.33           C
ATOM   4013  O   ARG B 117      15.275  -3.953 101.593  1.00192.33           O
ATOM   4014  N   LEU B 118      14.626  -2.464 100.020  1.00 54.72           N
ATOM   4015  CA  LEU B 118      14.598  -3.436  98.967  1.00 54.72           C
ATOM   4016  CB  LEU B 118      13.429  -3.259  97.980  1.00 54.72           C
ATOM   4017  CG  LEU B 118      12.034  -3.460  98.602  1.00 54.72           C
ATOM   4018  CD1 LEU B 118      10.931  -3.369  97.533  1.00 54.72           C
ATOM   4019  CD2 LEU B 118      11.964  -4.760  99.417  1.00 54.72           C
ATOM   4020  C   LEU B 118      15.853  -3.289  98.172  1.00 54.72           C
ATOM   4021  O   LEU B 118      16.444  -2.210  98.112  1.00 54.72           O
ATOM   4022  N   HIS B 119      16.299  -4.405  97.560  1.00 55.11           N
ATOM   4023  CA  HIS B 119      17.479  -4.406  96.742  1.00 55.11           C
ATOM   4024  ND1 HIS B 119      18.188  -5.136  99.825  1.00 55.11           N
ATOM   4025  CG  HIS B 119      18.962  -4.876  98.716  1.00 55.11           C
ATOM   4026  CB  HIS B 119      18.588  -5.296  97.325  1.00 55.11           C
ATOM   4027  NE2 HIS B 119      19.965  -4.011 100.543  1.00 55.11           N
ATOM   4028  CD2 HIS B 119      20.045  -4.188  99.173  1.00 55.11           C
ATOM   4029  CE1 HIS B 119      18.833  -4.597 100.890  1.00 55.11           C
ATOM   4030  C   HIS B 119      17.073  -4.966  95.407  1.00 55.11           C
ATOM   4031  O   HIS B 119      16.152  -5.776  95.329  1.00 55.11           O
ATOM   4032  N   PRO B 120      17.730  -4.555  94.351  1.00 70.67           N
ATOM   4033  CA  PRO B 120      17.397  -4.979  93.010  1.00 70.67           C
ATOM   4034  CD  PRO B 120      19.085  -4.040  94.444  1.00 70.67           C
ATOM   4035  CB  PRO B 120      18.473  -4.362  92.119  1.00 70.67           C
ATOM   4036  CG  PRO B 120      19.695  -4.273  93.051  1.00 70.67           C
ATOM   4037  C   PRO B 120      17.397  -6.478  92.914  1.00 70.67           C
ATOM   4038  O   PRO B 120      16.657  -7.023  92.096  1.00 70.67           O
ATOM   4039  N   ASP B 121      18.227  -7.149  93.733  1.00 66.76           N
ATOM   4040  CA  ASP B 121      18.372  -8.577  93.775  1.00 66.76           C
ATOM   4041  CB  ASP B 121      19.434  -9.007  94.809  1.00 66.76           C
ATOM   4042  CG  ASP B 121      19.476 -10.527  94.930  1.00 66.76           C
ATOM   4043  OD1 ASP B 121      18.502 -11.107  95.482  1.00 66.76           O
ATOM   4044  OD2 ASP B 121      20.487 -11.128  94.479  1.00 66.76           O
ATOM   4045  C   ASP B 121      17.063  -9.177  94.176  1.00 66.76           C
ATOM   4046  O   ASP B 121      16.719 -10.275  93.740  1.00 66.76           O
ATOM   4047  N   GLY B 122      16.286  -8.454  95.004  1.00 29.03           N
ATOM   4048  CA  GLY B 122      15.052  -8.983  95.503  1.00 29.03           C
ATOM   4049  C   GLY B 122      15.228  -9.224  96.969  1.00 29.03           C
ATOM   4050  O   GLY B 122      14.290  -9.624  97.657  1.00 29.03           O
ATOM   4051  N   THR B 123      16.449  -8.969  97.483  1.00 49.56           N
ATOM   4052  CA  THR B 123      16.731  -9.182  98.873  1.00 49.56           C
ATOM   4053  CB  THR B 123      18.203  -9.221  99.169  1.00 49.56           C
ATOM   4054  OG1 THR B 123      18.824 -10.231  98.385  1.00 49.56           O
ATOM   4055  CG2 THR B 123      18.399  -9.535 100.661  1.00 49.56           C
ATOM   4056  C   THR B 123      16.089  -8.083  99.665  1.00 49.56           C
ATOM   4057  O   THR B 123      15.974  -6.945  99.207  1.00 49.56           O
ATOM   4058  N   VAL B 124      15.632  -8.419 100.891  1.00 44.85           N
ATOM   4059  CA  VAL B 124      14.956  -7.471 101.730  1.00 44.85           C
ATOM   4060  CB  VAL B 124      13.555  -7.897 102.070  1.00 44.85           C
ATOM   4061  CG1 VAL B 124      12.934  -6.876 103.039  1.00 44.85           C
ATOM   4062  CG2 VAL B 124      12.767  -8.075 100.762  1.00 44.85           C
ATOM   4063  C   VAL B 124      15.699  -7.349 103.026  1.00 44.85           C
ATOM   4064  O   VAL B 124      16.208  -8.332 103.564  1.00 44.85           O
ATOM   4065  N   LEU B 125      15.799  -6.103 103.537  1.00 76.23           N
ATOM   4066  CA  LEU B 125      16.380  -5.801 104.817  1.00 76.23           C
ATOM   4067  CB  LEU B 125      17.412  -4.657 104.749  1.00 76.23           C
ATOM   4068  CG  LEU B 125      17.900  -4.141 106.117  1.00 76.23           C
ATOM   4069  CD1 LEU B 125      18.550  -5.255 106.949  1.00 76.23           C
ATOM   4070  CD2 LEU B 125      18.816  -2.916 105.952  1.00 76.23           C
ATOM   4071  C   LEU B 125      15.232  -5.329 105.657  1.00 76.23           C
ATOM   4072  O   LEU B 125      14.612  -4.315 105.341  1.00 76.23           O
ATOM   4073  N   TYR B 126      14.912  -6.064 106.746  1.00 97.47           N
ATOM   4074  CA  TYR B 126      13.774  -5.714 107.555  1.00 97.47           C
ATOM   4075  CB  TYR B 126      12.692  -6.819 107.490  1.00 97.47           C
ATOM   4076  CG  TYR B 126      11.475  -6.523 108.305  1.00 97.47           C
ATOM   4077  CD1 TYR B 126      10.739  -5.374 108.111  1.00 97.47           C
ATOM   4078  CD2 TYR B 126      11.029  -7.445 109.225  1.00 97.47           C
ATOM   4079  CE1 TYR B 126       9.607  -5.131 108.855  1.00 97.47           C
ATOM   4080  CE2 TYR B 126       9.897  -7.209 109.970  1.00 97.47           C
ATOM   4081  CZ  TYR B 126       9.186  -6.047 109.789  1.00 97.47           C
ATOM   4082  OH  TYR B 126       8.025  -5.799 110.552  1.00 97.47           O
ATOM   4083  C   TYR B 126      14.243  -5.481 108.963  1.00 97.47           C
ATOM   4084  O   TYR B 126      14.813  -6.370 109.593  1.00 97.47           O
ATOM   4085  N   GLY B 127      13.994  -4.262 109.496  1.00 40.41           N
ATOM   4086  CA  GLY B 127      14.484  -3.913 110.803  1.00 40.41           C
ATOM   4087  C   GLY B 127      13.348  -3.583 111.725  1.00 40.41           C
ATOM   4088  O   GLY B 127      12.340  -3.008 111.315  1.00 40.41           O
ATOM   4089  N   LEU B 128      13.506  -3.961 113.016  1.00125.63           N
ATOM   4090  CA  LEU B 128      12.535  -3.730 114.057  1.00125.63           C
ATOM   4091  CB  LEU B 128      11.742  -4.993 114.457  1.00125.63           C
ATOM   4092  CG  LEU B 128      10.654  -5.477 113.477  1.00125.63           C
ATOM   4093  CD1 LEU B 128       9.376  -4.639 113.584  1.00125.63           C
ATOM   4094  CD2 LEU B 128      11.172  -5.541 112.041  1.00125.63           C
ATOM   4095  C   LEU B 128      13.260  -3.328 115.309  1.00125.63           C
ATOM   4096  O   LEU B 128      14.298  -3.897 115.646  1.00125.63           O
ATOM   4097  N   ARG B 129      12.723  -2.332 116.044  1.00150.68           N
ATOM   4098  CA  ARG B 129      13.312  -1.954 117.302  1.00150.68           C
ATOM   4099  CB  ARG B 129      13.402  -0.427 117.486  1.00150.68           C
ATOM   4100  CG  ARG B 129      14.212   0.014 118.707  1.00150.68           C
ATOM   4101  CD  ARG B 129      14.760   1.439 118.580  1.00150.68           C
ATOM   4102  NE  ARG B 129      13.680   2.407 118.921  1.00150.68           N
ATOM   4103  CZ  ARG B 129      13.554   2.854 120.204  1.00150.68           C
ATOM   4104  NH1 ARG B 129      14.371   2.358 121.176  1.00150.68           N
ATOM   4105  NH2 ARG B 129      12.629   3.806 120.516  1.00150.68           N
ATOM   4106  C   ARG B 129      12.416  -2.541 118.354  1.00150.68           C
ATOM   4107  O   ARG B 129      11.283  -2.094 118.538  1.00150.68           O
ATOM   4108  N   ILE B 130      12.918  -3.563 119.084  1.00 64.19           N
ATOM   4109  CA  ILE B 130      12.091  -4.298 120.003  1.00 64.19           C
ATOM   4110  CB  ILE B 130      11.994  -5.750 119.623  1.00 64.19           C
ATOM   4111  CG2 ILE B 130      11.159  -6.480 120.689  1.00 64.19           C
ATOM   4112  CG1 ILE B 130      11.431  -5.894 118.199  1.00 64.19           C
ATOM   4113  CD1 ILE B 130      11.632  -7.287 117.601  1.00 64.19           C
ATOM   4114  C   ILE B 130      12.654  -4.260 121.396  1.00 64.19           C
ATOM   4115  O   ILE B 130      13.868  -4.280 121.600  1.00 64.19           O
ATOM   4116  N   THR B 131      11.749  -4.171 122.397  1.00 54.14           N
ATOM   4117  CA  THR B 131      12.120  -4.277 123.782  1.00 54.14           C
ATOM   4118  CB  THR B 131      11.593  -3.176 124.655  1.00 54.14           C
ATOM   4119  OG1 THR B 131      12.112  -1.926 124.231  1.00 54.14           O
ATOM   4120  CG2 THR B 131      12.006  -3.451 126.110  1.00 54.14           C
ATOM   4121  C   THR B 131      11.514  -5.561 124.248  1.00 54.14           C
ATOM   4122  O   THR B 131      10.312  -5.776 124.090  1.00 54.14           O
ATOM   4123  N   THR B 132      12.348  -6.461 124.814  1.00 56.30           N
ATOM   4124  CA  THR B 132      11.861  -7.750 125.213  1.00 56.30           C
ATOM   4125  CB  THR B 132      12.399  -8.863 124.356  1.00 56.30           C
ATOM   4126  OG1 THR B 132      12.040  -8.654 122.998  1.00 56.30           O
ATOM   4127  CG2 THR B 132      11.827 -10.201 124.854  1.00 56.30           C
ATOM   4128  C   THR B 132      12.267  -8.049 126.622  1.00 56.30           C
ATOM   4129  O   THR B 132      13.389  -7.772 127.045  1.00 56.30           O
ATOM   4130  N   THR B 133      11.327  -8.626 127.395  1.00 50.00           N
ATOM   4131  CA  THR B 133      11.640  -9.080 128.714  1.00 50.00           C
ATOM   4132  CB  THR B 133      10.602  -8.729 129.739  1.00 50.00           C
ATOM   4133  OG1 THR B 133      10.423  -7.321 129.787  1.00 50.00           O
ATOM   4134  CG2 THR B 133      11.073  -9.242 131.110  1.00 50.00           C
ATOM   4135  C   THR B 133      11.682 -10.565 128.575  1.00 50.00           C
ATOM   4136  O   THR B 133      10.663 -11.201 128.309  1.00 50.00           O
ATOM   4137  N   ALA B 134      12.882 -11.152 128.736  1.00 37.28           N
ATOM   4138  CA  ALA B 134      13.045 -12.563 128.538  1.00 37.28           C
ATOM   4139  CB  ALA B 134      14.222 -12.918 127.613  1.00 37.28           C
ATOM   4140  C   ALA B 134      13.314 -13.201 129.864  1.00 37.28           C
ATOM   4141  O   ALA B 134      13.863 -12.573 130.767  1.00 37.28           O
ATOM   4142  N   ALA B 135      12.888 -14.473 130.018  1.00 38.49           N
ATOM   4143  CA  ALA B 135      13.080 -15.184 131.248  1.00 38.49           C
ATOM   4144  CB  ALA B 135      12.161 -16.409 131.396  1.00 38.49           C
ATOM   4145  C   ALA B 135      14.500 -15.651 131.351  1.00 38.49           C
ATOM   4146  O   ALA B 135      15.137 -15.996 130.356  1.00 38.49           O
ATOM   4147  N   CYS B 136      15.037 -15.647 132.590  1.00 60.67           N
ATOM   4148  CA  CYS B 136      16.369 -16.115 132.843  1.00 60.67           C
ATOM   4149  CB  CYS B 136      17.404 -14.967 132.834  1.00 60.67           C
ATOM   4150  SG  CYS B 136      19.130 -15.512 133.007  1.00 60.67           S
ATOM   4151  C   CYS B 136      16.341 -16.761 134.200  1.00 60.67           C
ATOM   4152  O   CYS B 136      16.362 -16.076 135.223  1.00 60.67           O
ATOM   4153  N   MET B 137      16.283 -18.113 134.238  1.00 47.90           N
ATOM   4154  CA  MET B 137      16.262 -18.832 135.483  1.00 47.90           C
ATOM   4155  CB  MET B 137      15.978 -20.337 135.328  1.00 47.90           C
ATOM   4156  CG  MET B 137      16.051 -21.103 136.650  1.00 47.90           C
ATOM   4157  SD  MET B 137      14.755 -20.673 137.850  1.00 47.90           S
ATOM   4158  CE  MET B 137      15.456 -21.674 139.195  1.00 47.90           C
ATOM   4159  C   MET B 137      17.618 -18.679 136.087  1.00 47.90           C
ATOM   4160  O   MET B 137      18.625 -18.797 135.390  1.00 47.90           O
ATOM   4161  N   MET B 138      17.683 -18.428 137.411  1.00 62.35           N
ATOM   4162  CA  MET B 138      18.957 -18.126 137.995  1.00 62.35           C
ATOM   4163  CB  MET B 138      19.005 -16.695 138.551  1.00 62.35           C
ATOM   4164  CG  MET B 138      18.799 -15.637 137.466  1.00 62.35           C
ATOM   4165  SD  MET B 138      18.484 -13.957 138.080  1.00 62.35           S
ATOM   4166  CE  MET B 138      18.347 -13.233 136.420  1.00 62.35           C
ATOM   4167  C   MET B 138      19.270 -19.047 139.136  1.00 62.35           C
ATOM   4168  O   MET B 138      18.389 -19.454 139.894  1.00 62.35           O
ATOM   4169  N   ASP B 139      20.574 -19.387 139.266  1.00 59.85           N
ATOM   4170  CA  ASP B 139      21.091 -20.217 140.321  1.00 59.85           C
ATOM   4171  CB  ASP B 139      22.116 -21.249 139.820  1.00 59.85           C
ATOM   4172  CG  ASP B 139      22.478 -22.192 140.962  1.00 59.85           C
ATOM   4173  OD1 ASP B 139      22.117 -21.887 142.129  1.00 59.85           O
ATOM   4174  OD2 ASP B 139      23.126 -23.235 140.678  1.00 59.85           O
ATOM   4175  C   ASP B 139      21.803 -19.301 141.275  1.00 59.85           C
ATOM   4176  O   ASP B 139      22.904 -18.827 141.004  1.00 59.85           O
ATOM   4177  N   LEU B 140      21.119 -19.005 142.395  1.00120.57           N
ATOM   4178  CA  LEU B 140      21.438 -18.146 143.507  1.00120.57           C
ATOM   4179  CB  LEU B 140      20.180 -17.615 144.211  1.00120.57           C
ATOM   4180  CG  LEU B 140      19.343 -16.707 143.287  1.00120.57           C
ATOM   4181  CD1 LEU B 140      18.087 -16.179 143.997  1.00120.57           C
ATOM   4182  CD2 LEU B 140      20.202 -15.580 142.685  1.00120.57           C
ATOM   4183  C   LEU B 140      22.362 -18.737 144.541  1.00120.57           C
ATOM   4184  O   LEU B 140      22.650 -18.078 145.538  1.00120.57           O
ATOM   4185  N   ARG B 141      22.757 -20.018 144.431  1.00119.71           N
ATOM   4186  CA  ARG B 141      23.504 -20.623 145.506  1.00119.71           C
ATOM   4187  CB  ARG B 141      23.894 -22.078 145.200  1.00119.71           C
ATOM   4188  CG  ARG B 141      22.661 -22.975 145.091  1.00119.71           C
ATOM   4189  CD  ARG B 141      22.950 -24.444 144.787  1.00119.71           C
ATOM   4190  NE  ARG B 141      21.624 -25.118 144.717  1.00119.71           N
ATOM   4191  CZ  ARG B 141      20.906 -25.051 143.558  1.00119.71           C
ATOM   4192  NH1 ARG B 141      21.442 -24.438 142.466  1.00119.71           N
ATOM   4193  NH2 ARG B 141      19.649 -25.573 143.482  1.00119.71           N
ATOM   4194  C   ARG B 141      24.754 -19.845 145.830  1.00119.71           C
ATOM   4195  O   ARG B 141      25.074 -19.666 147.003  1.00119.71           O
ATOM   4196  N   ARG B 142      25.498 -19.392 144.803  1.00195.21           N
ATOM   4197  CA  ARG B 142      26.731 -18.645 144.880  1.00195.21           C
ATOM   4198  CB  ARG B 142      27.482 -18.618 143.540  1.00195.21           C
ATOM   4199  CG  ARG B 142      28.793 -17.834 143.606  1.00195.21           C
ATOM   4200  CD  ARG B 142      29.921 -18.567 144.335  1.00195.21           C
ATOM   4201  NE  ARG B 142      30.864 -19.067 143.297  1.00195.21           N
ATOM   4202  CZ  ARG B 142      31.976 -19.766 143.666  1.00195.21           C
ATOM   4203  NH1 ARG B 142      32.178 -20.088 144.977  1.00195.21           N
ATOM   4204  NH2 ARG B 142      32.892 -20.134 142.725  1.00195.21           N
ATOM   4205  C   ARG B 142      26.535 -17.200 145.289  1.00195.21           C
ATOM   4206  O   ARG B 142      27.497 -16.517 145.635  1.00195.21           O
ATOM   4207  N   TYR B 143      25.305 -16.671 145.153  1.00114.66           N
ATOM   4208  CA  TYR B 143      24.930 -15.295 145.393  1.00114.66           C
ATOM   4209  CB  TYR B 143      23.405 -15.207 145.617  1.00114.66           C
ATOM   4210  CG  TYR B 143      22.911 -13.808 145.756  1.00114.66           C
ATOM   4211  CD1 TYR B 143      22.932 -13.157 146.968  1.00114.66           C
ATOM   4212  CD2 TYR B 143      22.394 -13.160 144.658  1.00114.66           C
ATOM   4213  CE1 TYR B 143      22.455 -11.870 147.076  1.00114.66           C
ATOM   4214  CE2 TYR B 143      21.917 -11.876 144.759  1.00114.66           C
ATOM   4215  CZ  TYR B 143      21.947 -11.230 145.970  1.00114.66           C
ATOM   4216  OH  TYR B 143      21.456  -9.912 146.076  1.00114.66           O
ATOM   4217  C   TYR B 143      25.637 -14.747 146.602  1.00114.66           C
ATOM   4218  O   TYR B 143      25.664 -15.432 147.627  1.00114.66           O
ATOM   4219  N   PRO B 144      26.205 -13.541 146.605  1.00148.21           N
ATOM   4220  CA  PRO B 144      26.308 -12.583 145.510  1.00148.21           C
ATOM   4221  CD  PRO B 144      26.370 -12.886 147.895  1.00148.21           C
ATOM   4222  CB  PRO B 144      26.405 -11.207 146.171  1.00148.21           C
ATOM   4223  CG  PRO B 144      26.939 -11.496 147.581  1.00148.21           C
ATOM   4224  C   PRO B 144      27.459 -12.783 144.551  1.00148.21           C
ATOM   4225  O   PRO B 144      27.623 -11.955 143.657  1.00148.21           O
ATOM   4226  N   LEU B 145      28.305 -13.796 144.795  1.00186.67           N
ATOM   4227  CA  LEU B 145      29.499 -14.208 144.099  1.00186.67           C
ATOM   4228  CB  LEU B 145      30.483 -15.008 144.974  1.00186.67           C
ATOM   4229  CG  LEU B 145      31.194 -14.120 146.020  1.00186.67           C
ATOM   4230  CD1 LEU B 145      30.211 -13.538 147.048  1.00186.67           C
ATOM   4231  CD2 LEU B 145      32.377 -14.853 146.672  1.00186.67           C
ATOM   4232  C   LEU B 145      29.224 -14.952 142.816  1.00186.67           C
ATOM   4233  O   LEU B 145      30.080 -15.715 142.376  1.00186.67           O
ATOM   4234  N   ASP B 146      27.975 -14.931 142.311  1.00101.78           N
ATOM   4235  CA  ASP B 146      27.544 -15.716 141.176  1.00101.78           C
ATOM   4236  CB  ASP B 146      26.077 -16.162 141.322  1.00101.78           C
ATOM   4237  CG  ASP B 146      25.172 -14.933 141.432  1.00101.78           C
ATOM   4238  OD1 ASP B 146      25.659 -13.833 141.810  1.00101.78           O
ATOM   4239  OD2 ASP B 146      23.957 -15.090 141.142  1.00101.78           O
ATOM   4240  C   ASP B 146      27.674 -15.073 139.818  1.00101.78           C
ATOM   4241  O   ASP B 146      27.879 -13.869 139.660  1.00101.78           O
ATOM   4242  N   GLU B 147      27.567 -15.941 138.781  1.00 67.88           N
ATOM   4243  CA  GLU B 147      27.542 -15.568 137.393  1.00 67.88           C
ATOM   4244  CB  GLU B 147      28.760 -16.040 136.578  1.00 67.88           C
ATOM   4245  CG  GLU B 147      30.050 -15.288 136.915  1.00 67.88           C
ATOM   4246  CD  GLU B 147      31.139 -15.754 135.959  1.00 67.88           C
ATOM   4247  OE1 GLU B 147      31.276 -16.993 135.776  1.00 67.88           O
ATOM   4248  OE2 GLU B 147      31.845 -14.876 135.394  1.00 67.88           O
ATOM   4249  C   GLU B 147      26.324 -16.218 136.813  1.00 67.88           C
ATOM   4250  O   GLU B 147      25.958 -17.330 137.191  1.00 67.88           O
ATOM   4251  N   GLN B 148      25.642 -15.537 135.874  1.00114.48           N
ATOM   4252  CA  GLN B 148      24.443 -16.130 135.366  1.00114.48           C
ATOM   4253  CB  GLN B 148      23.199 -15.434 135.914  1.00114.48           C
ATOM   4254  CG  GLN B 148      23.170 -15.576 137.434  1.00114.48           C
ATOM   4255  CD  GLN B 148      22.141 -14.618 137.969  1.00114.48           C
ATOM   4256  OE1 GLN B 148      21.219 -14.234 137.255  1.00114.48           O
ATOM   4257  NE2 GLN B 148      22.303 -14.215 139.256  1.00114.48           N
ATOM   4258  C   GLN B 148      24.448 -16.061 133.879  1.00114.48           C
ATOM   4259  O   GLN B 148      25.005 -15.136 133.288  1.00114.48           O
ATOM   4260  N   ASN B 149      23.848 -17.076 133.223  1.00103.18           N
ATOM   4261  CA  ASN B 149      23.822 -16.985 131.798  1.00103.18           C
ATOM   4262  CB  ASN B 149      24.320 -18.222 131.015  1.00103.18           C
ATOM   4263  CG  ASN B 149      23.280 -19.334 131.022  1.00103.18           C
ATOM   4264  OD1 ASN B 149      22.291 -19.273 130.291  1.00103.18           O
ATOM   4265  ND2 ASN B 149      23.514 -20.389 131.845  1.00103.18           N
ATOM   4266  C   ASN B 149      22.407 -16.737 131.406  1.00103.18           C
ATOM   4267  O   ASN B 149      21.486 -17.430 131.837  1.00103.18           O
ATOM   4268  N   CYS B 150      22.194 -15.688 130.598  1.00 50.78           N
ATOM   4269  CA  CYS B 150      20.865 -15.428 130.147  1.00 50.78           C
ATOM   4270  CB  CYS B 150      20.314 -14.057 130.580  1.00 50.78           C
ATOM   4271  SG  CYS B 150      20.224 -13.904 132.395  1.00 50.78           S
ATOM   4272  C   CYS B 150      20.902 -15.517 128.658  1.00 50.78           C
ATOM   4273  O   CYS B 150      21.907 -15.188 128.030  1.00 50.78           O
ATOM   4274  N   THR B 151      19.801 -15.998 128.051  1.00121.42           N
ATOM   4275  CA  THR B 151      19.825 -16.203 126.635  1.00121.42           C
ATOM   4276  CB  THR B 151      20.007 -17.654 126.296  1.00121.42           C
ATOM   4277  OG1 THR B 151      20.025 -17.852 124.892  1.00121.42           O
ATOM   4278  CG2 THR B 151      18.900 -18.474 126.975  1.00121.42           C
ATOM   4279  C   THR B 151      18.571 -15.686 125.999  1.00121.42           C
ATOM   4280  O   THR B 151      17.574 -15.418 126.669  1.00121.42           O
ATOM   4281  N   LEU B 152      18.642 -15.482 124.664  1.00 73.37           N
ATOM   4282  CA  LEU B 152      17.538 -15.040 123.862  1.00 73.37           C
ATOM   4283  CB  LEU B 152      17.819 -13.694 123.169  1.00 73.37           C
ATOM   4284  CG  LEU B 152      16.610 -13.086 122.436  1.00 73.37           C
ATOM   4285  CD1 LEU B 152      15.500 -12.699 123.428  1.00 73.37           C
ATOM   4286  CD2 LEU B 152      17.037 -11.914 121.536  1.00 73.37           C
ATOM   4287  C   LEU B 152      17.373 -16.090 122.804  1.00 73.37           C
ATOM   4288  O   LEU B 152      18.269 -16.304 121.986  1.00 73.37           O
ATOM   4289  N   GLU B 153      16.212 -16.775 122.799  1.00 97.57           N
ATOM   4290  CA  GLU B 153      15.987 -17.849 121.874  1.00 97.57           C
ATOM   4291  CB  GLU B 153      15.224 -19.029 122.503  1.00 97.57           C
ATOM   4292  CG  GLU B 153      15.950 -19.660 123.695  1.00 97.57           C
ATOM   4293  CD  GLU B 153      17.245 -20.287 123.199  1.00 97.57           C
ATOM   4294  OE1 GLU B 153      17.171 -21.297 122.449  1.00 97.57           O
ATOM   4295  OE2 GLU B 153      18.328 -19.762 123.567  1.00 97.57           O
ATOM   4296  C   GLU B 153      15.152 -17.324 120.747  1.00 97.57           C
ATOM   4297  O   GLU B 153      14.056 -16.804 120.952  1.00 97.57           O
ATOM   4298  N   ILE B 154      15.662 -17.468 119.509  1.00 59.62           N
ATOM   4299  CA  ILE B 154      14.989 -16.981 118.337  1.00 59.62           C
ATOM   4300  CB  ILE B 154      15.906 -16.170 117.469  1.00 59.62           C
ATOM   4301  CG2 ILE B 154      15.161 -15.802 116.175  1.00 59.62           C
ATOM   4302  CG1 ILE B 154      16.428 -14.957 118.260  1.00 59.62           C
ATOM   4303  CD1 ILE B 154      17.658 -14.299 117.641  1.00 59.62           C
ATOM   4304  C   ILE B 154      14.548 -18.173 117.535  1.00 59.62           C
ATOM   4305  O   ILE B 154      15.352 -19.063 117.260  1.00 59.62           O
ATOM   4306  N   GLU B 155      13.249 -18.229 117.145  1.00 74.86           N
ATOM   4307  CA  GLU B 155      12.771 -19.369 116.402  1.00 74.86           C
ATOM   4308  CB  GLU B 155      12.233 -20.490 117.313  1.00 74.86           C
ATOM   4309  CG  GLU B 155      12.020 -21.826 116.598  1.00 74.86           C
ATOM   4310  CD  GLU B 155      11.646 -22.874 117.642  1.00 74.86           C
ATOM   4311  OE1 GLU B 155      12.525 -23.227 118.472  1.00 74.86           O
ATOM   4312  OE2 GLU B 155      10.475 -23.336 117.620  1.00 74.86           O
ATOM   4313  C   GLU B 155      11.673 -18.960 115.447  1.00 74.86           C
ATOM   4314  O   GLU B 155      11.166 -17.840 115.502  1.00 74.86           O
ATOM   4315  N   SER B 156      11.302 -19.877 114.519  1.00 66.39           N
ATOM   4316  CA  SER B 156      10.246 -19.680 113.550  1.00 66.39           C
ATOM   4317  CB  SER B 156      10.505 -20.441 112.235  1.00 66.39           C
ATOM   4318  OG  SER B 156       9.437 -20.243 111.323  1.00 66.39           O
ATOM   4319  C   SER B 156       8.999 -20.247 114.163  1.00 66.39           C
ATOM   4320  O   SER B 156       9.019 -21.341 114.723  1.00 66.39           O
ATOM   4321  N   TYR B 157       7.882 -19.490 114.140  1.00 94.26           N
ATOM   4322  CA  TYR B 157       6.710 -19.987 114.808  1.00 94.26           C
ATOM   4323  CB  TYR B 157       5.654 -18.886 115.026  1.00 94.26           C
ATOM   4324  CG  TYR B 157       4.633 -19.406 115.982  1.00 94.26           C
ATOM   4325  CD1 TYR B 157       4.897 -19.410 117.333  1.00 94.26           C
ATOM   4326  CD2 TYR B 157       3.417 -19.875 115.541  1.00 94.26           C
ATOM   4327  CE1 TYR B 157       3.969 -19.882 118.231  1.00 94.26           C
ATOM   4328  CE2 TYR B 157       2.484 -20.348 116.434  1.00 94.26           C
ATOM   4329  CZ  TYR B 157       2.759 -20.353 117.781  1.00 94.26           C
ATOM   4330  OH  TYR B 157       1.803 -20.838 118.698  1.00 94.26           O
ATOM   4331  C   TYR B 157       6.049 -21.132 114.073  1.00 94.26           C
ATOM   4332  O   TYR B 157       5.767 -22.170 114.668  1.00 94.26           O
ATOM   4333  N   GLY B 158       5.666 -20.904 112.795  1.00 91.99           N
ATOM   4334  CA  GLY B 158       4.988 -21.837 111.919  1.00 91.99           C
ATOM   4335  C   GLY B 158       5.814 -22.711 111.019  1.00 91.99           C
ATOM   4336  O   GLY B 158       5.457 -23.861 110.766  1.00 91.99           O
ATOM   4337  N   TYR B 159       6.896 -22.144 110.442  1.00 80.87           N
ATOM   4338  CA  TYR B 159       7.631 -22.783 109.377  1.00 80.87           C
ATOM   4339  CB  TYR B 159       8.382 -21.797 108.459  1.00 80.87           C
ATOM   4340  CG  TYR B 159       7.418 -20.918 107.735  1.00 80.87           C
ATOM   4341  CD1 TYR B 159       6.716 -21.388 106.649  1.00 80.87           C
ATOM   4342  CD2 TYR B 159       7.237 -19.611 108.127  1.00 80.87           C
ATOM   4343  CE1 TYR B 159       5.834 -20.574 105.977  1.00 80.87           C
ATOM   4344  CE2 TYR B 159       6.357 -18.792 107.459  1.00 80.87           C
ATOM   4345  CZ  TYR B 159       5.653 -19.274 106.382  1.00 80.87           C
ATOM   4346  OH  TYR B 159       4.749 -18.438 105.693  1.00 80.87           O
ATOM   4347  C   TYR B 159       8.686 -23.697 109.912  1.00 80.87           C
ATOM   4348  O   TYR B 159       9.440 -23.334 110.812  1.00 80.87           O
ATOM   4349  N   THR B 160       8.766 -24.918 109.337  1.00 50.71           N
ATOM   4350  CA  THR B 160       9.759 -25.874 109.735  1.00 50.71           C
ATOM   4351  CB  THR B 160       9.321 -27.306 109.606  1.00 50.71           C
ATOM   4352  OG1 THR B 160       8.993 -27.610 108.261  1.00 50.71           O
ATOM   4353  CG2 THR B 160       8.097 -27.530 110.509  1.00 50.71           C
ATOM   4354  C   THR B 160      10.997 -25.658 108.915  1.00 50.71           C
ATOM   4355  O   THR B 160      11.073 -24.732 108.108  1.00 50.71           O
ATOM   4356  N   THR B 161      12.004 -26.534 109.111  1.00 64.79           N
ATOM   4357  CA  THR B 161      13.289 -26.443 108.476  1.00 64.79           C
ATOM   4358  CB  THR B 161      14.253 -27.505 108.921  1.00 64.79           C
ATOM   4359  OG1 THR B 161      14.515 -27.383 110.311  1.00 64.79           O
ATOM   4360  CG2 THR B 161      15.557 -27.348 108.125  1.00 64.79           C
ATOM   4361  C   THR B 161      13.135 -26.563 106.994  1.00 64.79           C
ATOM   4362  O   THR B 161      13.970 -26.062 106.244  1.00 64.79           O
ATOM   4363  N   ASP B 162      12.109 -27.283 106.509  1.00125.81           N
ATOM   4364  CA  ASP B 162      12.013 -27.382 105.082  1.00125.81           C
ATOM   4365  CB  ASP B 162      10.985 -28.420 104.564  1.00125.81           C
ATOM   4366  CG  ASP B 162       9.536 -28.067 104.889  1.00125.81           C
ATOM   4367  OD1 ASP B 162       9.288 -27.180 105.744  1.00125.81           O
ATOM   4368  OD2 ASP B 162       8.642 -28.705 104.271  1.00125.81           O
ATOM   4369  C   ASP B 162      11.736 -26.029 104.476  1.00125.81           C
ATOM   4370  O   ASP B 162      12.209 -25.740 103.378  1.00125.81           O
ATOM   4371  N   ASP B 163      10.883 -25.209 105.127  1.00 94.85           N
ATOM   4372  CA  ASP B 163      10.511 -23.894 104.666  1.00 94.85           C
ATOM   4373  CB  ASP B 163       9.135 -23.483 105.205  1.00 94.85           C
ATOM   4374  CG  ASP B 163       8.124 -24.417 104.559  1.00 94.85           C
ATOM   4375  OD1 ASP B 163       8.248 -24.655 103.328  1.00 94.85           O
ATOM   4376  OD2 ASP B 163       7.228 -24.919 105.288  1.00 94.85           O
ATOM   4377  C   ASP B 163      11.479 -22.787 105.008  1.00 94.85           C
ATOM   4378  O   ASP B 163      11.724 -21.915 104.176  1.00 94.85           O
ATOM   4379  N   ILE B 164      12.032 -22.756 106.244  1.00123.77           N
ATOM   4380  CA  ILE B 164      12.848 -21.633 106.645  1.00123.77           C
ATOM   4381  CB  ILE B 164      12.180 -20.761 107.680  1.00123.77           C
ATOM   4382  CG2 ILE B 164      13.197 -19.698 108.126  1.00123.77           C
ATOM   4383  CG1 ILE B 164      10.868 -20.141 107.164  1.00123.77           C
ATOM   4384  CD1 ILE B 164      11.056 -19.050 106.115  1.00123.77           C
ATOM   4385  C   ILE B 164      14.106 -22.126 107.300  1.00123.77           C
ATOM   4386  O   ILE B 164      14.107 -23.161 107.966  1.00123.77           O
ATOM   4387  N   GLU B 165      15.220 -21.382 107.105  1.00 89.66           N
ATOM   4388  CA  GLU B 165      16.476 -21.679 107.739  1.00 89.66           C
ATOM   4389  CB  GLU B 165      17.529 -22.275 106.787  1.00 89.66           C
ATOM   4390  CG  GLU B 165      17.202 -23.698 106.320  1.00 89.66           C
ATOM   4391  CD  GLU B 165      17.605 -24.686 107.412  1.00 89.66           C
ATOM   4392  OE1 GLU B 165      17.222 -24.466 108.592  1.00 89.66           O
ATOM   4393  OE2 GLU B 165      18.307 -25.676 107.074  1.00 89.66           O
ATOM   4394  C   GLU B 165      17.014 -20.380 108.274  1.00 89.66           C
ATOM   4395  O   GLU B 165      16.929 -19.349 107.606  1.00 89.66           O
ATOM   4396  N   PHE B 166      17.579 -20.393 109.506  1.00123.67           N
ATOM   4397  CA  PHE B 166      18.084 -19.175 110.086  1.00123.67           C
ATOM   4398  CB  PHE B 166      17.631 -18.865 111.528  1.00123.67           C
ATOM   4399  CG  PHE B 166      16.161 -18.628 111.614  1.00123.67           C
ATOM   4400  CD1 PHE B 166      15.518 -17.803 110.722  1.00123.67           C
ATOM   4401  CD2 PHE B 166      15.438 -19.176 112.649  1.00123.67           C
ATOM   4402  CE1 PHE B 166      14.166 -17.575 110.828  1.00123.67           C
ATOM   4403  CE2 PHE B 166      14.087 -18.948 112.763  1.00123.67           C
ATOM   4404  CZ  PHE B 166      13.446 -18.151 111.847  1.00123.67           C
ATOM   4405  C   PHE B 166      19.578 -19.255 110.187  1.00123.67           C
ATOM   4406  O   PHE B 166      20.142 -20.335 110.355  1.00123.67           O
ATOM   4407  N   TYR B 167      20.263 -18.098 110.039  1.00 61.64           N
ATOM   4408  CA  TYR B 167      21.688 -18.055 110.218  1.00 61.64           C
ATOM   4409  CB  TYR B 167      22.504 -18.320 108.935  1.00 61.64           C
ATOM   4410  CG  TYR B 167      22.298 -17.225 107.943  1.00 61.64           C
ATOM   4411  CD1 TYR B 167      21.181 -17.193 107.139  1.00 61.64           C
ATOM   4412  CD2 TYR B 167      23.243 -16.233 107.802  1.00 61.64           C
ATOM   4413  CE1 TYR B 167      21.005 -16.183 106.221  1.00 61.64           C
ATOM   4414  CE2 TYR B 167      23.073 -15.221 106.887  1.00 61.64           C
ATOM   4415  CZ  TYR B 167      21.952 -15.195 106.095  1.00 61.64           C
ATOM   4416  OH  TYR B 167      21.775 -14.158 105.154  1.00 61.64           O
ATOM   4417  C   TYR B 167      22.069 -16.706 110.757  1.00 61.64           C
ATOM   4418  O   TYR B 167      21.353 -15.722 110.573  1.00 61.64           O
ATOM   4419  N   TRP B 168      23.226 -16.627 111.450  1.00 62.33           N
ATOM   4420  CA  TRP B 168      23.670 -15.367 111.975  1.00 62.33           C
ATOM   4421  CB  TRP B 168      24.617 -15.491 113.183  1.00 62.33           C
ATOM   4422  CG  TRP B 168      23.964 -16.043 114.428  1.00 62.33           C
ATOM   4423  CD2 TRP B 168      23.107 -15.280 115.292  1.00 62.33           C
ATOM   4424  CD1 TRP B 168      24.031 -17.297 114.960  1.00 62.33           C
ATOM   4425  NE1 TRP B 168      23.274 -17.362 116.106  1.00 62.33           N
ATOM   4426  CE2 TRP B 168      22.698 -16.127 116.321  1.00 62.33           C
ATOM   4427  CE3 TRP B 168      22.693 -13.979 115.231  1.00 62.33           C
ATOM   4428  CZ2 TRP B 168      21.865 -15.684 117.309  1.00 62.33           C
ATOM   4429  CZ3 TRP B 168      21.855 -13.535 116.229  1.00 62.33           C
ATOM   4430  CH2 TRP B 168      21.449 -14.372 117.249  1.00 62.33           C
ATOM   4431  C   TRP B 168      24.426 -14.697 110.876  1.00 62.33           C
ATOM   4432  O   TRP B 168      25.425 -15.218 110.382  1.00 62.33           O
ATOM   4433  N   ARG B 169      23.956 -13.503 110.467  1.00 57.64           N
ATOM   4434  CA  ARG B 169      24.580 -12.794 109.391  1.00 57.64           C
ATOM   4435  CB  ARG B 169      23.622 -11.772 108.753  1.00 57.64           C
ATOM   4436  CG  ARG B 169      24.190 -10.958 107.590  1.00 57.64           C
ATOM   4437  CD  ARG B 169      23.111 -10.126 106.893  1.00 57.64           C
ATOM   4438  NE  ARG B 169      23.772  -9.219 105.916  1.00 57.64           N
ATOM   4439  CZ  ARG B 169      24.103  -7.949 106.292  1.00 57.64           C
ATOM   4440  NH1 ARG B 169      23.854  -7.529 107.566  1.00 57.64           N
ATOM   4441  NH2 ARG B 169      24.676  -7.098 105.392  1.00 57.64           N
ATOM   4442  C   ARG B 169      25.752 -12.073 109.966  1.00 57.64           C
ATOM   4443  O   ARG B 169      25.593 -11.171 110.785  1.00 57.64           O
ATOM   4444  N   GLY B 170      26.970 -12.447 109.520  1.00 25.89           N
ATOM   4445  CA  GLY B 170      28.167 -11.835 110.024  1.00 25.89           C
ATOM   4446  C   GLY B 170      28.888 -12.783 110.940  1.00 25.89           C
ATOM   4447  O   GLY B 170      29.984 -12.477 111.408  1.00 25.89           O
ATOM   4448  N   GLY B 171      28.300 -13.961 111.226  1.00 25.25           N
ATOM   4449  CA  GLY B 171      28.970 -14.935 112.045  1.00 25.25           C
ATOM   4450  C   GLY B 171      29.038 -14.453 113.462  1.00 25.25           C
ATOM   4451  O   GLY B 171      28.036 -14.046 114.048  1.00 25.25           O
ATOM   4452  N   ASP B 172      30.250 -14.509 114.049  1.00103.90           N
ATOM   4453  CA  ASP B 172      30.497 -14.140 115.415  1.00103.90           C
ATOM   4454  CB  ASP B 172      31.955 -14.381 115.845  1.00103.90           C
ATOM   4455  CG  ASP B 172      32.861 -13.511 114.986  1.00103.90           C
ATOM   4456  OD1 ASP B 172      32.726 -13.568 113.734  1.00103.90           O
ATOM   4457  OD2 ASP B 172      33.707 -12.783 115.570  1.00103.90           O
ATOM   4458  C   ASP B 172      30.200 -12.681 115.589  1.00103.90           C
ATOM   4459  O   ASP B 172      29.851 -12.236 116.681  1.00103.90           O
ATOM   4460  N   LYS B 173      30.389 -11.908 114.506  1.00 97.70           N
ATOM   4461  CA  LYS B 173      30.216 -10.484 114.385  1.00 97.70           C
ATOM   4462  CB  LYS B 173      30.832  -9.925 113.093  1.00 97.70           C
ATOM   4463  CG  LYS B 173      32.356 -10.046 113.058  1.00 97.70           C
ATOM   4464  CD  LYS B 173      32.964  -9.793 111.678  1.00 97.70           C
ATOM   4465  CE  LYS B 173      34.489  -9.914 111.655  1.00 97.70           C
ATOM   4466  NZ  LYS B 173      35.091  -8.860 112.501  1.00 97.70           N
ATOM   4467  C   LYS B 173      28.770 -10.063 114.411  1.00 97.70           C
ATOM   4468  O   LYS B 173      28.488  -8.873 114.526  1.00 97.70           O
ATOM   4469  N   ALA B 174      27.816 -11.001 114.260  1.00 57.70           N
ATOM   4470  CA  ALA B 174      26.417 -10.696 114.067  1.00 57.70           C
ATOM   4471  CB  ALA B 174      25.552 -11.964 113.952  1.00 57.70           C
ATOM   4472  C   ALA B 174      25.814  -9.849 115.162  1.00 57.70           C
ATOM   4473  O   ALA B 174      24.998  -8.977 114.862  1.00 57.70           O
ATOM   4474  N   VAL B 175      26.152 -10.081 116.448  1.00 58.34           N
ATOM   4475  CA  VAL B 175      25.559  -9.310 117.512  1.00 58.34           C
ATOM   4476  CB  VAL B 175      25.240 -10.140 118.724  1.00 58.34           C
ATOM   4477  CG1 VAL B 175      24.789  -9.215 119.867  1.00 58.34           C
ATOM   4478  CG2 VAL B 175      24.191 -11.191 118.323  1.00 58.34           C
ATOM   4479  C   VAL B 175      26.537  -8.255 117.937  1.00 58.34           C
ATOM   4480  O   VAL B 175      27.712  -8.545 118.158  1.00 58.34           O
ATOM   4481  N   THR B 176      26.062  -6.995 118.075  1.00113.52           N
ATOM   4482  CA  THR B 176      26.938  -5.903 118.407  1.00113.52           C
ATOM   4483  CB  THR B 176      27.070  -4.919 117.279  1.00113.52           C
ATOM   4484  OG1 THR B 176      27.456  -5.578 116.084  1.00113.52           O
ATOM   4485  CG2 THR B 176      28.151  -3.899 117.647  1.00113.52           C
ATOM   4486  C   THR B 176      26.332  -5.133 119.552  1.00113.52           C
ATOM   4487  O   THR B 176      25.140  -5.256 119.829  1.00113.52           O
ATOM   4488  N   GLY B 177      27.162  -4.327 120.257  1.00 34.15           N
ATOM   4489  CA  GLY B 177      26.699  -3.437 121.289  1.00 34.15           C
ATOM   4490  C   GLY B 177      26.766  -4.062 122.655  1.00 34.15           C
ATOM   4491  O   GLY B 177      26.376  -3.431 123.636  1.00 34.15           O
ATOM   4492  N   VAL B 178      27.240  -5.317 122.759  1.00125.76           N
ATOM   4493  CA  VAL B 178      27.355  -5.996 124.024  1.00125.76           C
ATOM   4494  CB  VAL B 178      27.626  -7.469 123.895  1.00125.76           C
ATOM   4495  CG1 VAL B 178      26.331  -8.176 123.471  1.00125.76           C
ATOM   4496  CG2 VAL B 178      28.738  -7.663 122.858  1.00125.76           C
ATOM   4497  C   VAL B 178      28.410  -5.367 124.893  1.00125.76           C
ATOM   4498  O   VAL B 178      28.283  -5.366 126.118  1.00125.76           O
ATOM   4499  N   GLU B 179      29.500  -4.855 124.289  1.00 79.81           N
ATOM   4500  CA  GLU B 179      30.587  -4.261 125.027  1.00 79.81           C
ATOM   4501  CB  GLU B 179      31.797  -3.928 124.138  1.00 79.81           C
ATOM   4502  CG  GLU B 179      32.493  -5.166 123.567  1.00 79.81           C
ATOM   4503  CD  GLU B 179      33.174  -5.903 124.713  1.00 79.81           C
ATOM   4504  OE1 GLU B 179      33.798  -5.220 125.569  1.00 79.81           O
ATOM   4505  OE2 GLU B 179      33.074  -7.158 124.751  1.00 79.81           O
ATOM   4506  C   GLU B 179      30.142  -2.983 125.685  1.00 79.81           C
ATOM   4507  O   GLU B 179      30.608  -2.636 126.769  1.00 79.81           O
ATOM   4508  N   ARG B 180      29.246  -2.242 125.009  1.00208.57           N
ATOM   4509  CA  ARG B 180      28.721  -0.959 125.397  1.00208.57           C
ATOM   4510  CB  ARG B 180      27.908  -0.289 124.276  1.00208.57           C
ATOM   4511  CG  ARG B 180      28.751   0.109 123.064  1.00208.57           C
ATOM   4512  CD  ARG B 180      27.944   0.777 121.948  1.00208.57           C
ATOM   4513  NE  ARG B 180      27.313   1.997 122.529  1.00208.57           N
ATOM   4514  CZ  ARG B 180      26.935   3.031 121.721  1.00208.57           C
ATOM   4515  NH1 ARG B 180      27.157   2.967 120.376  1.00208.57           N
ATOM   4516  NH2 ARG B 180      26.335   4.132 122.261  1.00208.57           N
ATOM   4517  C   ARG B 180      27.814  -1.049 126.596  1.00208.57           C
ATOM   4518  O   ARG B 180      27.565  -0.038 127.246  1.00208.57           O
ATOM   4519  N   ILE B 181      27.237  -2.228 126.890  1.00 86.86           N
ATOM   4520  CA  ILE B 181      26.247  -2.369 127.930  1.00 86.86           C
ATOM   4521  CB  ILE B 181      25.859  -3.803 128.148  1.00 86.86           C
ATOM   4522  CG2 ILE B 181      24.920  -3.884 129.363  1.00 86.86           C
ATOM   4523  CG1 ILE B 181      25.248  -4.371 126.858  1.00 86.86           C
ATOM   4524  CD1 ILE B 181      25.131  -5.891 126.858  1.00 86.86           C
ATOM   4525  C   ILE B 181      26.718  -1.802 129.239  1.00 86.86           C
ATOM   4526  O   ILE B 181      27.815  -2.104 129.708  1.00 86.86           O
ATOM   4527  N   GLU B 182      25.871  -0.945 129.864  1.00 67.24           N
ATOM   4528  CA  GLU B 182      26.218  -0.353 131.128  1.00 67.24           C
ATOM   4529  CB  GLU B 182      26.164   1.185 131.120  1.00 67.24           C
ATOM   4530  CG  GLU B 182      27.235   1.829 130.238  1.00 67.24           C
ATOM   4531  CD  GLU B 182      27.067   3.340 130.322  1.00 67.24           C
ATOM   4532  OE1 GLU B 182      27.059   3.871 131.466  1.00 67.24           O
ATOM   4533  OE2 GLU B 182      26.941   3.982 129.247  1.00 67.24           O
ATOM   4534  C   GLU B 182      25.260  -0.820 132.189  1.00 67.24           C
ATOM   4535  O   GLU B 182      24.238  -0.183 132.444  1.00 67.24           O
ATOM   4536  N   LEU B 183      25.595  -1.938 132.866  1.00 66.44           N
ATOM   4537  CA  LEU B 183      24.781  -2.447 133.937  1.00 66.44           C
ATOM   4538  CB  LEU B 183      24.570  -3.970 133.882  1.00 66.44           C
ATOM   4539  CG  LEU B 183      23.747  -4.450 132.674  1.00 66.44           C
ATOM   4540  CD1 LEU B 183      23.578  -5.977 132.687  1.00 66.44           C
ATOM   4541  CD2 LEU B 183      22.404  -3.709 132.589  1.00 66.44           C
ATOM   4542  C   LEU B 183      25.524  -2.166 135.211  1.00 66.44           C
ATOM   4543  O   LEU B 183      26.676  -2.564 135.357  1.00 66.44           O
ATOM   4544  N   PRO B 184      24.922  -1.442 136.119  1.00 89.00           N
ATOM   4545  CA  PRO B 184      25.536  -1.108 137.377  1.00 89.00           C
ATOM   4546  CD  PRO B 184      23.484  -1.234 136.130  1.00 89.00           C
ATOM   4547  CB  PRO B 184      24.491  -0.279 138.120  1.00 89.00           C
ATOM   4548  CG  PRO B 184      23.157  -0.827 137.577  1.00 89.00           C
ATOM   4549  C   PRO B 184      25.981  -2.286 138.204  1.00 89.00           C
ATOM   4550  O   PRO B 184      27.123  -2.281 138.662  1.00 89.00           O
ATOM   4551  N   GLN B 185      25.083  -3.260 138.483  1.00166.27           N
ATOM   4552  CA  GLN B 185      25.454  -4.395 139.292  1.00166.27           C
ATOM   4553  CB  GLN B 185      24.385  -4.996 140.237  1.00166.27           C
ATOM   4554  CG  GLN B 185      23.197  -5.740 139.641  1.00166.27           C
ATOM   4555  CD  GLN B 185      22.592  -6.541 140.795  1.00166.27           C
ATOM   4556  OE1 GLN B 185      23.239  -7.425 141.357  1.00166.27           O
ATOM   4557  NE2 GLN B 185      21.325  -6.218 141.170  1.00166.27           N
ATOM   4558  C   GLN B 185      26.139  -5.498 138.532  1.00166.27           C
ATOM   4559  O   GLN B 185      26.801  -6.342 139.137  1.00166.27           O
ATOM   4560  N   PHE B 186      25.946  -5.589 137.200  1.00 69.43           N
ATOM   4561  CA  PHE B 186      26.509  -6.713 136.494  1.00 69.43           C
ATOM   4562  CB  PHE B 186      25.455  -7.573 135.773  1.00 69.43           C
ATOM   4563  CG  PHE B 186      24.621  -8.287 136.781  1.00 69.43           C
ATOM   4564  CD1 PHE B 186      25.013  -9.511 137.270  1.00 69.43           C
ATOM   4565  CD2 PHE B 186      23.442  -7.737 137.231  1.00 69.43           C
ATOM   4566  CE1 PHE B 186      24.244 -10.175 138.197  1.00 69.43           C
ATOM   4567  CE2 PHE B 186      22.669  -8.395 138.158  1.00 69.43           C
ATOM   4568  CZ  PHE B 186      23.069  -9.617 138.642  1.00 69.43           C
ATOM   4569  C   PHE B 186      27.458  -6.268 135.423  1.00 69.43           C
ATOM   4570  O   PHE B 186      27.463  -5.111 135.006  1.00 69.43           O
ATOM   4571  N   SER B 187      28.317  -7.212 134.974  1.00 48.97           N
ATOM   4572  CA  SER B 187      29.244  -6.967 133.904  1.00 48.97           C
ATOM   4573  CB  SER B 187      30.704  -6.860 134.380  1.00 48.97           C
ATOM   4574  OG  SER B 187      31.103  -8.063 135.020  1.00 48.97           O
ATOM   4575  C   SER B 187      29.142  -8.128 132.954  1.00 48.97           C
ATOM   4576  O   SER B 187      29.097  -9.281 133.382  1.00 48.97           O
ATOM   4577  N   ILE B 188      29.123  -7.852 131.629  1.00122.48           N
ATOM   4578  CA  ILE B 188      28.976  -8.902 130.658  1.00122.48           C
ATOM   4579  CB  ILE B 188      28.470  -8.402 129.325  1.00122.48           C
ATOM   4580  CG2 ILE B 188      28.380  -9.603 128.368  1.00122.48           C
ATOM   4581  CG1 ILE B 188      27.133  -7.648 129.474  1.00122.48           C
ATOM   4582  CD1 ILE B 188      25.980  -8.499 130.003  1.00122.48           C
ATOM   4583  C   ILE B 188      30.351  -9.444 130.425  1.00122.48           C
ATOM   4584  O   ILE B 188      31.216  -8.759 129.881  1.00122.48           O
ATOM   4585  N   VAL B 189      30.593 -10.679 130.911  1.00115.70           N
ATOM   4586  CA  VAL B 189      31.856 -11.343 130.766  1.00115.70           C
ATOM   4587  CB  VAL B 189      32.013 -12.488 131.729  1.00115.70           C
ATOM   4588  CG1 VAL B 189      30.998 -13.588 131.383  1.00115.70           C
ATOM   4589  CG2 VAL B 189      33.478 -12.948 131.710  1.00115.70           C
ATOM   4590  C   VAL B 189      32.045 -11.845 129.362  1.00115.70           C
ATOM   4591  O   VAL B 189      33.113 -11.662 128.778  1.00115.70           O
ATOM   4592  N   GLU B 190      31.008 -12.492 128.777  1.00105.66           N
ATOM   4593  CA  GLU B 190      31.146 -13.041 127.453  1.00105.66           C
ATOM   4594  CB  GLU B 190      31.795 -14.431 127.413  1.00105.66           C
ATOM   4595  CG  GLU B 190      30.921 -15.506 128.060  1.00105.66           C
ATOM   4596  CD  GLU B 190      31.427 -16.861 127.593  1.00105.66           C
ATOM   4597  OE1 GLU B 190      32.221 -16.890 126.615  1.00105.66           O
ATOM   4598  OE2 GLU B 190      31.023 -17.885 128.205  1.00105.66           O
ATOM   4599  C   GLU B 190      29.780 -13.240 126.861  1.00105.66           C
ATOM   4600  O   GLU B 190      28.772 -13.173 127.563  1.00105.66           O
ATOM   4601  N   HIS B 191      29.723 -13.474 125.529  1.00 58.68           N
ATOM   4602  CA  HIS B 191      28.480 -13.754 124.858  1.00 58.68           C
ATOM   4603  ND1 HIS B 191      28.466 -12.240 121.765  1.00 58.68           N
ATOM   4604  CG  HIS B 191      28.621 -11.908 123.092  1.00 58.68           C
ATOM   4605  CB  HIS B 191      27.826 -12.518 124.208  1.00 58.68           C
ATOM   4606  NE2 HIS B 191      30.047 -10.679 121.848  1.00 58.68           N
ATOM   4607  CD2 HIS B 191      29.591 -10.953 123.125  1.00 58.68           C
ATOM   4608  CE1 HIS B 191      29.342 -11.476 121.065  1.00 58.68           C
ATOM   4609  C   HIS B 191      28.763 -14.763 123.779  1.00 58.68           C
ATOM   4610  O   HIS B 191      29.864 -14.791 123.230  1.00 58.68           O
ATOM   4611  N   ARG B 192      27.776 -15.634 123.452  1.00 71.80           N
ATOM   4612  CA  ARG B 192      28.015 -16.645 122.454  1.00 71.80           C
ATOM   4613  CB  ARG B 192      28.274 -18.034 123.067  1.00 71.80           C
ATOM   4614  CG  ARG B 192      29.532 -18.081 123.942  1.00 71.80           C
ATOM   4615  CD  ARG B 192      29.820 -19.452 124.561  1.00 71.80           C
ATOM   4616  NE  ARG B 192      31.059 -19.321 125.380  1.00 71.80           N
ATOM   4617  CZ  ARG B 192      31.479 -20.356 126.166  1.00 71.80           C
ATOM   4618  NH1 ARG B 192      30.766 -21.520 126.200  1.00 71.80           N
ATOM   4619  NH2 ARG B 192      32.607 -20.224 126.923  1.00 71.80           N
ATOM   4620  C   ARG B 192      26.817 -16.762 121.549  1.00 71.80           C
ATOM   4621  O   ARG B 192      25.674 -16.610 121.979  1.00 71.80           O
ATOM   4622  N   LEU B 193      27.068 -17.044 120.250  1.00 50.82           N
ATOM   4623  CA  LEU B 193      26.024 -17.187 119.270  1.00 50.82           C
ATOM   4624  CB  LEU B 193      26.303 -16.407 117.972  1.00 50.82           C
ATOM   4625  CG  LEU B 193      26.499 -14.891 118.179  1.00 50.82           C
ATOM   4626  CD1 LEU B 193      26.743 -14.174 116.841  1.00 50.82           C
ATOM   4627  CD2 LEU B 193      25.347 -14.273 118.987  1.00 50.82           C
ATOM   4628  C   LEU B 193      25.967 -18.637 118.890  1.00 50.82           C
ATOM   4629  O   LEU B 193      27.003 -19.284 118.753  1.00 50.82           O
ATOM   4630  N   VAL B 194      24.746 -19.197 118.734  1.00119.96           N
ATOM   4631  CA  VAL B 194      24.628 -20.573 118.326  1.00119.96           C
ATOM   4632  CB  VAL B 194      24.298 -21.543 119.421  1.00119.96           C
ATOM   4633  CG1 VAL B 194      25.511 -21.735 120.332  1.00119.96           C
ATOM   4634  CG2 VAL B 194      23.075 -21.006 120.164  1.00119.96           C
ATOM   4635  C   VAL B 194      23.526 -20.722 117.324  1.00119.96           C
ATOM   4636  O   VAL B 194      22.564 -19.953 117.307  1.00119.96           O
ATOM   4637  N   SER B 195      23.667 -21.746 116.453  1.00 41.79           N
ATOM   4638  CA  SER B 195      22.677 -22.079 115.468  1.00 41.79           C
ATOM   4639  CB  SER B 195      23.182 -21.956 114.020  1.00 41.79           C
ATOM   4640  OG  SER B 195      23.515 -20.606 113.730  1.00 41.79           O
ATOM   4641  C   SER B 195      22.332 -23.522 115.695  1.00 41.79           C
ATOM   4642  O   SER B 195      23.214 -24.342 115.953  1.00 41.79           O
ATOM   4643  N   ARG B 196      21.029 -23.870 115.609  1.00113.06           N
ATOM   4644  CA  ARG B 196      20.613 -25.225 115.861  1.00113.06           C
ATOM   4645  CB  ARG B 196      20.333 -25.480 117.355  1.00113.06           C
ATOM   4646  CG  ARG B 196      21.594 -25.461 118.224  1.00113.06           C
ATOM   4647  CD  ARG B 196      21.335 -25.231 119.717  1.00113.06           C
ATOM   4648  NE  ARG B 196      20.271 -26.172 120.170  1.00113.06           N
ATOM   4649  CZ  ARG B 196      18.970 -25.759 120.209  1.00113.06           C
ATOM   4650  NH1 ARG B 196      18.635 -24.511 119.770  1.00113.06           N
ATOM   4651  NH2 ARG B 196      18.002 -26.586 120.697  1.00113.06           N
ATOM   4652  C   ARG B 196      19.329 -25.485 115.126  1.00113.06           C
ATOM   4653  O   ARG B 196      18.745 -24.581 114.530  1.00113.06           O
ATOM   4654  N   ASN B 197      18.901 -26.768 115.102  1.00 54.91           N
ATOM   4655  CA  ASN B 197      17.630 -27.154 114.553  1.00 54.91           C
ATOM   4656  CB  ASN B 197      17.734 -28.011 113.278  1.00 54.91           C
ATOM   4657  CG  ASN B 197      18.194 -27.120 112.131  1.00 54.91           C
ATOM   4658  OD1 ASN B 197      17.781 -25.967 112.019  1.00 54.91           O
ATOM   4659  ND2 ASN B 197      19.072 -27.668 111.249  1.00 54.91           N
ATOM   4660  C   ASN B 197      16.969 -27.996 115.606  1.00 54.91           C
ATOM   4661  O   ASN B 197      17.340 -29.151 115.814  1.00 54.91           O
ATOM   4662  N   VAL B 198      15.955 -27.437 116.294  1.00 53.21           N
ATOM   4663  CA  VAL B 198      15.303 -28.135 117.366  1.00 53.21           C
ATOM   4664  CB  VAL B 198      14.710 -27.188 118.372  1.00 53.21           C
ATOM   4665  CG1 VAL B 198      14.018 -27.992 119.484  1.00 53.21           C
ATOM   4666  CG2 VAL B 198      15.818 -26.243 118.869  1.00 53.21           C
ATOM   4667  C   VAL B 198      14.200 -28.970 116.790  1.00 53.21           C
ATOM   4668  O   VAL B 198      13.447 -28.508 115.934  1.00 53.21           O
ATOM   4669  N   VAL B 199      14.080 -30.234 117.248  1.00110.66           N
ATOM   4670  CA  VAL B 199      13.072 -31.133 116.750  1.00110.66           C
ATOM   4671  CB  VAL B 199      13.526 -32.560 116.682  1.00110.66           C
ATOM   4672  CG1 VAL B 199      14.578 -32.694 115.573  1.00110.66           C
ATOM   4673  CG2 VAL B 199      14.060 -32.947 118.070  1.00110.66           C
ATOM   4674  C   VAL B 199      11.860 -31.098 117.632  1.00110.66           C
ATOM   4675  O   VAL B 199      11.963 -31.013 118.856  1.00110.66           O
ATOM   4676  N   PHE B 200      10.667 -31.173 117.000  1.00 64.30           N
ATOM   4677  CA  PHE B 200       9.406 -31.172 117.690  1.00 64.30           C
ATOM   4678  CB  PHE B 200       8.690 -29.805 117.711  1.00 64.30           C
ATOM   4679  CG  PHE B 200       9.418 -28.861 118.609  1.00 64.30           C
ATOM   4680  CD1 PHE B 200       9.321 -28.987 119.976  1.00 64.30           C
ATOM   4681  CD2 PHE B 200      10.172 -27.831 118.093  1.00 64.30           C
ATOM   4682  CE1 PHE B 200       9.981 -28.117 120.812  1.00 64.30           C
ATOM   4683  CE2 PHE B 200      10.834 -26.956 118.924  1.00 64.30           C
ATOM   4684  CZ  PHE B 200      10.741 -27.099 120.288  1.00 64.30           C
ATOM   4685  C   PHE B 200       8.490 -32.122 116.969  1.00 64.30           C
ATOM   4686  O   PHE B 200       8.867 -32.723 115.964  1.00 64.30           O
ATOM   4687  N   ALA B 201       7.260 -32.299 117.501  1.00 27.59           N
ATOM   4688  CA  ALA B 201       6.271 -33.177 116.930  1.00 27.59           C
ATOM   4689  CB  ALA B 201       4.985 -33.249 117.772  1.00 27.59           C
ATOM   4690  C   ALA B 201       5.889 -32.676 115.569  1.00 27.59           C
ATOM   4691  O   ALA B 201       5.749 -33.453 114.625  1.00 27.59           O
ATOM   4692  N   THR B 202       5.713 -31.347 115.449  1.00 72.21           N
ATOM   4693  CA  THR B 202       5.335 -30.669 114.237  1.00 72.21           C
ATOM   4694  CB  THR B 202       4.940 -29.233 114.447  1.00 72.21           C
ATOM   4695  OG1 THR B 202       6.012 -28.497 115.014  1.00 72.21           O
ATOM   4696  CG2 THR B 202       3.713 -29.191 115.373  1.00 72.21           C
ATOM   4697  C   THR B 202       6.472 -30.721 113.254  1.00 72.21           C
ATOM   4698  O   THR B 202       6.276 -30.487 112.061  1.00 72.21           O
ATOM   4699  N   GLY B 203       7.716 -30.925 113.736  1.00 44.54           N
ATOM   4700  CA  GLY B 203       8.816 -31.038 112.815  1.00 44.54           C
ATOM   4701  C   GLY B 203      10.010 -30.352 113.407  1.00 44.54           C
ATOM   4702  O   GLY B 203       9.982 -29.927 114.561  1.00 44.54           O
ATOM   4703  N   ALA B 204      11.114 -30.267 112.628  1.00 42.72           N
ATOM   4704  CA  ALA B 204      12.301 -29.589 113.077  1.00 42.72           C
ATOM   4705  CB  ALA B 204      13.584 -30.060 112.370  1.00 42.72           C
ATOM   4706  C   ALA B 204      12.144 -28.122 112.804  1.00 42.72           C
ATOM   4707  O   ALA B 204      11.562 -27.731 111.792  1.00 42.72           O
ATOM   4708  N   TYR B 205      12.683 -27.266 113.700  1.00 65.38           N
ATOM   4709  CA  TYR B 205      12.568 -25.839 113.526  1.00 65.38           C
ATOM   4710  CB  TYR B 205      11.672 -25.153 114.575  1.00 65.38           C
ATOM   4711  CG  TYR B 205      10.247 -25.491 114.294  1.00 65.38           C
ATOM   4712  CD1 TYR B 205       9.710 -26.700 114.674  1.00 65.38           C
ATOM   4713  CD2 TYR B 205       9.440 -24.577 113.656  1.00 65.38           C
ATOM   4714  CE1 TYR B 205       8.392 -26.992 114.410  1.00 65.38           C
ATOM   4715  CE2 TYR B 205       8.122 -24.863 113.389  1.00 65.38           C
ATOM   4716  CZ  TYR B 205       7.596 -26.074 113.766  1.00 65.38           C
ATOM   4717  OH  TYR B 205       6.244 -26.372 113.494  1.00 65.38           O
ATOM   4718  C   TYR B 205      13.928 -25.205 113.636  1.00 65.38           C
ATOM   4719  O   TYR B 205      14.792 -25.690 114.364  1.00 65.38           O
ATOM   4720  N   PRO B 206      14.162 -24.135 112.908  1.00 90.30           N
ATOM   4721  CA  PRO B 206      15.435 -23.462 112.973  1.00 90.30           C
ATOM   4722  CD  PRO B 206      13.476 -23.885 111.653  1.00 90.30           C
ATOM   4723  CB  PRO B 206      15.550 -22.637 111.688  1.00 90.30           C
ATOM   4724  CG  PRO B 206      14.116 -22.588 111.130  1.00 90.30           C
ATOM   4725  C   PRO B 206      15.550 -22.648 114.223  1.00 90.30           C
ATOM   4726  O   PRO B 206      14.568 -22.016 114.610  1.00 90.30           O
ATOM   4727  N   ARG B 207      16.731 -22.624 114.876  1.00166.15           N
ATOM   4728  CA  ARG B 207      16.791 -21.798 116.042  1.00166.15           C
ATOM   4729  CB  ARG B 207      16.456 -22.528 117.354  1.00166.15           C
ATOM   4730  CG  ARG B 207      16.288 -21.556 118.521  1.00166.15           C
ATOM   4731  CD  ARG B 207      15.128 -21.918 119.449  1.00166.15           C
ATOM   4732  NE  ARG B 207      15.585 -22.948 120.416  1.00166.15           N
ATOM   4733  CZ  ARG B 207      14.666 -23.574 121.207  1.00166.15           C
ATOM   4734  NH1 ARG B 207      13.333 -23.356 121.011  1.00166.15           N
ATOM   4735  NH2 ARG B 207      15.080 -24.408 122.203  1.00166.15           N
ATOM   4736  C   ARG B 207      18.130 -21.145 116.163  1.00166.15           C
ATOM   4737  O   ARG B 207      19.173 -21.764 115.953  1.00166.15           O
ATOM   4738  N   LEU B 208      18.104 -19.837 116.494  1.00 53.04           N
ATOM   4739  CA  LEU B 208      19.297 -19.076 116.730  1.00 53.04           C
ATOM   4740  CB  LEU B 208      19.359 -17.737 115.972  1.00 53.04           C
ATOM   4741  CG  LEU B 208      19.502 -17.879 114.446  1.00 53.04           C
ATOM   4742  CD1 LEU B 208      19.567 -16.503 113.765  1.00 53.04           C
ATOM   4743  CD2 LEU B 208      20.695 -18.776 114.079  1.00 53.04           C
ATOM   4744  C   LEU B 208      19.286 -18.752 118.188  1.00 53.04           C
ATOM   4745  O   LEU B 208      18.225 -18.517 118.765  1.00 53.04           O
ATOM   4746  N   SER B 209      20.467 -18.760 118.838  1.00 50.07           N
ATOM   4747  CA  SER B 209      20.463 -18.463 120.240  1.00 50.07           C
ATOM   4748  CB  SER B 209      20.622 -19.706 121.132  1.00 50.07           C
ATOM   4749  OG  SER B 209      20.638 -19.334 122.501  1.00 50.07           O
ATOM   4750  C   SER B 209      21.573 -17.516 120.572  1.00 50.07           C
ATOM   4751  O   SER B 209      22.699 -17.656 120.095  1.00 50.07           O
ATOM   4752  N   LEU B 210      21.253 -16.510 121.413  1.00 62.70           N
ATOM   4753  CA  LEU B 210      22.211 -15.547 121.880  1.00 62.70           C
ATOM   4754  CB  LEU B 210      21.798 -14.093 121.578  1.00 62.70           C
ATOM   4755  CG  LEU B 210      22.741 -13.020 122.157  1.00 62.70           C
ATOM   4756  CD1 LEU B 210      24.181 -13.191 121.649  1.00 62.70           C
ATOM   4757  CD2 LEU B 210      22.190 -11.609 121.890  1.00 62.70           C
ATOM   4758  C   LEU B 210      22.301 -15.706 123.368  1.00 62.70           C
ATOM   4759  O   LEU B 210      21.275 -15.756 124.044  1.00 62.70           O
ATOM   4760  N   SER B 211      23.532 -15.809 123.923  1.00 46.60           N
ATOM   4761  CA  SER B 211      23.642 -15.973 125.350  1.00 46.60           C
ATOM   4762  CB  SER B 211      24.056 -17.389 125.798  1.00 46.60           C
ATOM   4763  OG  SER B 211      25.369 -17.688 125.347  1.00 46.60           O
ATOM   4764  C   SER B 211      24.644 -15.004 125.902  1.00 46.60           C
ATOM   4765  O   SER B 211      25.603 -14.623 125.230  1.00 46.60           O
ATOM   4766  N   PHE B 212      24.420 -14.574 127.165  1.00 70.55           N
ATOM   4767  CA  PHE B 212      25.289 -13.640 127.828  1.00 70.55           C
ATOM   4768  CB  PHE B 212      24.596 -12.323 128.242  1.00 70.55           C
ATOM   4769  CG  PHE B 212      24.008 -11.604 127.071  1.00 70.55           C
ATOM   4770  CD1 PHE B 212      24.779 -10.807 126.254  1.00 70.55           C
ATOM   4771  CD2 PHE B 212      22.660 -11.711 126.808  1.00 70.55           C
ATOM   4772  CE1 PHE B 212      24.215 -10.145 125.187  1.00 70.55           C
ATOM   4773  CE2 PHE B 212      22.091 -11.051 125.744  1.00 70.55           C
ATOM   4774  CZ  PHE B 212      22.871 -10.266 124.929  1.00 70.55           C
ATOM   4775  C   PHE B 212      25.681 -14.257 129.133  1.00 70.55           C
ATOM   4776  O   PHE B 212      24.914 -15.013 129.727  1.00 70.55           O
ATOM   4777  N   ARG B 213      26.904 -13.958 129.610  1.00117.35           N
ATOM   4778  CA  ARG B 213      27.290 -14.434 130.904  1.00117.35           C
ATOM   4779  CB  ARG B 213      28.594 -15.256 130.885  1.00117.35           C
ATOM   4780  CG  ARG B 213      28.897 -15.975 132.202  1.00117.35           C
ATOM   4781  CD  ARG B 213      29.926 -17.102 132.063  1.00117.35           C
ATOM   4782  NE  ARG B 213      31.260 -16.490 131.810  1.00117.35           N
ATOM   4783  CZ  ARG B 213      32.213 -17.193 131.130  1.00117.35           C
ATOM   4784  NH1 ARG B 213      31.931 -18.439 130.648  1.00117.35           N
ATOM   4785  NH2 ARG B 213      33.447 -16.648 130.923  1.00117.35           N
ATOM   4786  C   ARG B 213      27.484 -13.203 131.733  1.00117.35           C
ATOM   4787  O   ARG B 213      28.335 -12.369 131.423  1.00117.35           O
ATOM   4788  N   LEU B 214      26.679 -13.052 132.809  1.00 99.39           N
ATOM   4789  CA  LEU B 214      26.753 -11.863 133.613  1.00 99.39           C
ATOM   4790  CB  LEU B 214      25.395 -11.276 134.050  1.00 99.39           C
ATOM   4791  CG  LEU B 214      24.484 -10.803 132.902  1.00 99.39           C
ATOM   4792  CD1 LEU B 214      23.797 -11.980 132.198  1.00 99.39           C
ATOM   4793  CD2 LEU B 214      23.498  -9.727 133.375  1.00 99.39           C
ATOM   4794  C   LEU B 214      27.498 -12.155 134.880  1.00 99.39           C
ATOM   4795  O   LEU B 214      27.322 -13.205 135.496  1.00 99.39           O
ATOM   4796  N   LYS B 215      28.370 -11.209 135.293  1.00 41.32           N
ATOM   4797  CA  LYS B 215      29.105 -11.352 136.519  1.00 41.32           C
ATOM   4798  CB  LYS B 215      30.626 -11.189 136.338  1.00 41.32           C
ATOM   4799  CG  LYS B 215      31.431 -11.446 137.614  1.00 41.32           C
ATOM   4800  CD  LYS B 215      32.935 -11.593 137.370  1.00 41.32           C
ATOM   4801  CE  LYS B 215      33.739 -11.843 138.648  1.00 41.32           C
ATOM   4802  NZ  LYS B 215      35.176 -11.983 138.324  1.00 41.32           N
ATOM   4803  C   LYS B 215      28.633 -10.264 137.442  1.00 41.32           C
ATOM   4804  O   LYS B 215      28.586  -9.093 137.071  1.00 41.32           O
ATOM   4805  N   ARG B 216      28.267 -10.638 138.684  1.00 71.14           N
ATOM   4806  CA  ARG B 216      27.723  -9.733 139.661  1.00 71.14           C
ATOM   4807  CB  ARG B 216      26.945 -10.500 140.745  1.00 71.14           C
ATOM   4808  CG  ARG B 216      26.046  -9.658 141.649  1.00 71.14           C
ATOM   4809  CD  ARG B 216      25.293 -10.520 142.666  1.00 71.14           C
ATOM   4810  NE  ARG B 216      24.432 -11.466 141.897  1.00 71.14           N
ATOM   4811  CZ  ARG B 216      23.117 -11.168 141.682  1.00 71.14           C
ATOM   4812  NH1 ARG B 216      22.577 -10.050 142.240  1.00 71.14           N
ATOM   4813  NH2 ARG B 216      22.333 -11.977 140.916  1.00 71.14           N
ATOM   4814  C   ARG B 216      28.832  -8.966 140.319  1.00 71.14           C
ATOM   4815  O   ARG B 216      29.909  -9.508 140.567  1.00 71.14           O
ATOM   4816  N   ASN B 217      28.579  -7.670 140.620  1.00 49.54           N
ATOM   4817  CA  ASN B 217      29.552  -6.839 141.277  1.00 49.54           C
ATOM   4818  CB  ASN B 217      29.537  -5.380 140.787  1.00 49.54           C
ATOM   4819  CG  ASN B 217      29.951  -5.366 139.321  1.00 49.54           C
ATOM   4820  OD1 ASN B 217      30.743  -6.194 138.872  1.00 49.54           O
ATOM   4821  ND2 ASN B 217      29.391  -4.398 138.547  1.00 49.54           N
ATOM   4822  C   ASN B 217      29.190  -6.829 142.733  1.00 49.54           C
ATOM   4823  O   ASN B 217      28.105  -6.396 143.117  1.00 49.54           O
ATOM   4824  N   ILE B 218      30.108  -7.325 143.584  1.00186.64           N
ATOM   4825  CA  ILE B 218      29.879  -7.470 144.994  1.00186.64           C
ATOM   4826  CB  ILE B 218      30.687  -8.512 145.721  1.00186.64           C
ATOM   4827  CG2 ILE B 218      30.308  -9.863 145.104  1.00186.64           C
ATOM   4828  CG1 ILE B 218      32.191  -8.269 145.755  1.00186.64           C
ATOM   4829  CD1 ILE B 218      32.846  -9.284 146.686  1.00186.64           C
ATOM   4830  C   ILE B 218      29.816  -6.178 145.752  1.00186.64           C
ATOM   4831  O   ILE B 218      29.281  -6.162 146.858  1.00186.64           O
ATOM   4832  N   GLY B 219      30.354  -5.069 145.203  1.00 54.04           N
ATOM   4833  CA  GLY B 219      30.522  -3.839 145.936  1.00 54.04           C
ATOM   4834  C   GLY B 219      29.268  -3.428 146.665  1.00 54.04           C
ATOM   4835  O   GLY B 219      29.351  -2.997 147.814  1.00 54.04           O
ATOM   4836  N   TYR B 220      28.078  -3.545 146.048  1.00 59.42           N
ATOM   4837  CA  TYR B 220      26.856  -3.154 146.702  1.00 59.42           C
ATOM   4838  CB  TYR B 220      25.650  -3.335 145.760  1.00 59.42           C
ATOM   4839  CG  TYR B 220      24.394  -2.929 146.451  1.00 59.42           C
ATOM   4840  CD1 TYR B 220      24.078  -1.599 146.617  1.00 59.42           C
ATOM   4841  CD2 TYR B 220      23.521  -3.886 146.909  1.00 59.42           C
ATOM   4842  CE1 TYR B 220      22.911  -1.234 147.246  1.00 59.42           C
ATOM   4843  CE2 TYR B 220      22.353  -3.527 147.538  1.00 59.42           C
ATOM   4844  CZ  TYR B 220      22.046  -2.198 147.706  1.00 59.42           C
ATOM   4845  OH  TYR B 220      20.847  -1.824 148.349  1.00 59.42           O
ATOM   4846  C   TYR B 220      26.642  -4.004 147.927  1.00 59.42           C
ATOM   4847  O   TYR B 220      26.273  -3.503 148.990  1.00 59.42           O
ATOM   4848  N   PHE B 221      26.886  -5.321 147.798  1.00 75.43           N
ATOM   4849  CA  PHE B 221      26.668  -6.309 148.821  1.00 75.43           C
ATOM   4850  CB  PHE B 221      26.911  -7.721 148.260  1.00 75.43           C
ATOM   4851  CG  PHE B 221      25.974  -7.838 147.101  1.00 75.43           C
ATOM   4852  CD1 PHE B 221      24.658  -8.195 147.287  1.00 75.43           C
ATOM   4853  CD2 PHE B 221      26.407  -7.576 145.819  1.00 75.43           C
ATOM   4854  CE1 PHE B 221      23.798  -8.294 146.215  1.00 75.43           C
ATOM   4855  CE2 PHE B 221      25.551  -7.674 144.744  1.00 75.43           C
ATOM   4856  CZ  PHE B 221      24.240  -8.034 144.939  1.00 75.43           C
ATOM   4857  C   PHE B 221      27.583  -6.064 149.983  1.00 75.43           C
ATOM   4858  O   PHE B 221      27.179  -6.217 151.137  1.00 75.43           O
ATOM   4859  N   ILE B 222      28.851  -5.690 149.715  1.00 90.16           N
ATOM   4860  CA  ILE B 222      29.763  -5.454 150.800  1.00 90.16           C
ATOM   4861  CB  ILE B 222      31.155  -5.100 150.355  1.00 90.16           C
ATOM   4862  CG2 ILE B 222      31.880  -4.440 151.540  1.00 90.16           C
ATOM   4863  CG1 ILE B 222      31.882  -6.348 149.820  1.00 90.16           C
ATOM   4864  CD1 ILE B 222      31.238  -6.984 148.594  1.00 90.16           C
ATOM   4865  C   ILE B 222      29.227  -4.331 151.626  1.00 90.16           C
ATOM   4866  O   ILE B 222      29.213  -4.403 152.854  1.00 90.16           O
ATOM   4867  N   LEU B 223      28.769  -3.255 150.966  1.00 61.91           N
ATOM   4868  CA  LEU B 223      28.254  -2.110 151.656  1.00 61.91           C
ATOM   4869  CB  LEU B 223      27.933  -0.955 150.690  1.00 61.91           C
ATOM   4870  CG  LEU B 223      29.164  -0.397 149.948  1.00 61.91           C
ATOM   4871  CD1 LEU B 223      28.772   0.749 149.001  1.00 61.91           C
ATOM   4872  CD2 LEU B 223      30.270   0.016 150.934  1.00 61.91           C
ATOM   4873  C   LEU B 223      26.973  -2.437 152.373  1.00 61.91           C
ATOM   4874  O   LEU B 223      26.761  -1.971 153.490  1.00 61.91           O
ATOM   4875  N   GLN B 224      26.036  -3.152 151.712  1.00103.38           N
ATOM   4876  CA  GLN B 224      24.769  -3.431 152.336  1.00103.38           C
ATOM   4877  CB  GLN B 224      23.653  -3.737 151.324  1.00103.38           C
ATOM   4878  CG  GLN B 224      23.102  -2.488 150.638  1.00103.38           C
ATOM   4879  CD  GLN B 224      22.342  -1.699 151.696  1.00103.38           C
ATOM   4880  OE1 GLN B 224      22.937  -1.002 152.515  1.00103.38           O
ATOM   4881  NE2 GLN B 224      20.987  -1.818 151.686  1.00103.38           N
ATOM   4882  C   GLN B 224      24.753  -4.544 153.346  1.00103.38           C
ATOM   4883  O   GLN B 224      24.195  -4.372 154.428  1.00103.38           O
ATOM   4884  N   THR B 225      25.217  -5.756 152.962  1.00 95.57           N
ATOM   4885  CA  THR B 225      25.179  -6.888 153.854  1.00 95.57           C
ATOM   4886  CB  THR B 225      24.873  -8.160 153.123  1.00 95.57           C
ATOM   4887  OG1 THR B 225      23.663  -8.017 152.394  1.00 95.57           O
ATOM   4888  CG2 THR B 225      24.718  -9.287 154.158  1.00 95.57           C
ATOM   4889  C   THR B 225      26.418  -7.150 154.666  1.00 95.57           C
ATOM   4890  O   THR B 225      26.350  -7.340 155.879  1.00 95.57           O
ATOM   4891  N   TYR B 226      27.591  -7.188 153.993  1.00 83.92           N
ATOM   4892  CA  TYR B 226      28.802  -7.642 154.627  1.00 83.92           C
ATOM   4893  CB  TYR B 226      29.956  -7.893 153.636  1.00 83.92           C
ATOM   4894  CG  TYR B 226      29.609  -9.112 152.844  1.00 83.92           C
ATOM   4895  CD1 TYR B 226      29.800 -10.367 153.380  1.00 83.92           C
ATOM   4896  CD2 TYR B 226      29.101  -9.010 151.569  1.00 83.92           C
ATOM   4897  CE1 TYR B 226      29.484 -11.497 152.661  1.00 83.92           C
ATOM   4898  CE2 TYR B 226      28.783 -10.135 150.843  1.00 83.92           C
ATOM   4899  CZ  TYR B 226      28.974 -11.382 151.390  1.00 83.92           C
ATOM   4900  OH  TYR B 226      28.650 -12.539 150.650  1.00 83.92           O
ATOM   4901  C   TYR B 226      29.282  -6.718 155.700  1.00 83.92           C
ATOM   4902  O   TYR B 226      29.566  -7.166 156.810  1.00 83.92           O
ATOM   4903  N   MET B 227      29.369  -5.404 155.419  1.00 48.19           N
ATOM   4904  CA  MET B 227      29.892  -4.509 156.411  1.00 48.19           C
ATOM   4905  CB  MET B 227      30.043  -3.052 155.939  1.00 48.19           C
ATOM   4906  CG  MET B 227      31.185  -2.838 154.946  1.00 48.19           C
ATOM   4907  SD  MET B 227      31.495  -1.094 154.539  1.00 48.19           S
ATOM   4908  CE  MET B 227      32.106  -0.660 156.195  1.00 48.19           C
ATOM   4909  C   MET B 227      28.995  -4.488 157.608  1.00 48.19           C
ATOM   4910  O   MET B 227      29.481  -4.550 158.734  1.00 48.19           O
ATOM   4911  N   PRO B 228      27.706  -4.429 157.441  1.00 71.86           N
ATOM   4912  CA  PRO B 228      26.858  -4.363 158.594  1.00 71.86           C
ATOM   4913  CD  PRO B 228      27.099  -3.801 156.279  1.00 71.86           C
ATOM   4914  CB  PRO B 228      25.451  -4.128 158.050  1.00 71.86           C
ATOM   4915  CG  PRO B 228      25.707  -3.338 156.750  1.00 71.86           C
ATOM   4916  C   PRO B 228      27.014  -5.581 159.450  1.00 71.86           C
ATOM   4917  O   PRO B 228      26.849  -5.477 160.665  1.00 71.86           O
ATOM   4918  N   SER B 229      27.308  -6.745 158.843  1.00 39.95           N
ATOM   4919  CA  SER B 229      27.477  -7.961 159.583  1.00 39.95           C
ATOM   4920  CB  SER B 229      27.581  -9.194 158.672  1.00 39.95           C
ATOM   4921  OG  SER B 229      26.372  -9.353 157.944  1.00 39.95           O
ATOM   4922  C   SER B 229      28.733  -7.890 160.399  1.00 39.95           C
ATOM   4923  O   SER B 229      28.748  -8.314 161.553  1.00 39.95           O
ATOM   4924  N   ILE B 230      29.823  -7.350 159.812  1.00 92.31           N
ATOM   4925  CA  ILE B 230      31.097  -7.275 160.475  1.00 92.31           C
ATOM   4926  CB  ILE B 230      32.168  -6.672 159.609  1.00 92.31           C
ATOM   4927  CG2 ILE B 230      33.404  -6.436 160.494  1.00 92.31           C
ATOM   4928  CG1 ILE B 230      32.462  -7.557 158.388  1.00 92.31           C
ATOM   4929  CD1 ILE B 230      33.100  -8.891 158.760  1.00 92.31           C
ATOM   4930  C   ILE B 230      30.976  -6.382 161.671  1.00 92.31           C
ATOM   4931  O   ILE B 230      31.427  -6.734 162.761  1.00 92.31           O
ATOM   4932  N   LEU B 231      30.347  -5.201 161.496  1.00 96.41           N
ATOM   4933  CA  LEU B 231      30.231  -4.245 162.562  1.00 96.41           C
ATOM   4934  CB  LEU B 231      29.570  -2.915 162.143  1.00 96.41           C
ATOM   4935  CG  LEU B 231      30.470  -1.972 161.316  1.00 96.41           C
ATOM   4936  CD1 LEU B 231      31.648  -1.452 162.152  1.00 96.41           C
ATOM   4937  CD2 LEU B 231      30.931  -2.603 159.998  1.00 96.41           C
ATOM   4938  C   LEU B 231      29.421  -4.814 163.690  1.00 96.41           C
ATOM   4939  O   LEU B 231      29.805  -4.686 164.851  1.00 96.41           O
ATOM   4940  N   ILE B 232      28.295  -5.487 163.382  1.00105.40           N
ATOM   4941  CA  ILE B 232      27.429  -6.017 164.398  1.00105.40           C
ATOM   4942  CB  ILE B 232      26.212  -6.701 163.835  1.00105.40           C
ATOM   4943  CG2 ILE B 232      25.407  -7.278 165.012  1.00105.40           C
ATOM   4944  CG1 ILE B 232      25.393  -5.717 162.981  1.00105.40           C
ATOM   4945  CD1 ILE B 232      24.907  -4.491 163.755  1.00105.40           C
ATOM   4946  C   ILE B 232      28.210  -7.016 165.206  1.00105.40           C
ATOM   4947  O   ILE B 232      28.036  -7.111 166.421  1.00105.40           O
ATOM   4948  N   THR B 233      29.068  -7.815 164.540  1.00 44.35           N
ATOM   4949  CA  THR B 233      29.885  -8.795 165.207  1.00 44.35           C
ATOM   4950  CB  THR B 233      30.650  -9.661 164.250  1.00 44.35           C
ATOM   4951  OG1 THR B 233      29.751 -10.323 163.372  1.00 44.35           O
ATOM   4952  CG2 THR B 233      31.455 -10.696 165.053  1.00 44.35           C
ATOM   4953  C   THR B 233      30.883  -8.103 166.098  1.00 44.35           C
ATOM   4954  O   THR B 233      31.165  -8.568 167.202  1.00 44.35           O
ATOM   4955  N   ILE B 234      31.466  -6.979 165.631  1.00 45.03           N
ATOM   4956  CA  ILE B 234      32.434  -6.244 166.405  1.00 45.03           C
ATOM   4957  CB  ILE B 234      33.001  -5.074 165.653  1.00 45.03           C
ATOM   4958  CG2 ILE B 234      33.861  -4.247 166.623  1.00 45.03           C
ATOM   4959  CG1 ILE B 234      33.761  -5.560 164.407  1.00 45.03           C
ATOM   4960  CD1 ILE B 234      34.092  -4.442 163.419  1.00 45.03           C
ATOM   4961  C   ILE B 234      31.744  -5.705 167.621  1.00 45.03           C
ATOM   4962  O   ILE B 234      32.262  -5.781 168.735  1.00 45.03           O
ATOM   4963  N   LEU B 235      30.516  -5.190 167.434  1.00 66.44           N
ATOM   4964  CA  LEU B 235      29.767  -4.566 168.486  1.00 66.44           C
ATOM   4965  CB  LEU B 235      28.356  -4.161 168.020  1.00 66.44           C
ATOM   4966  CG  LEU B 235      27.493  -3.490 169.103  1.00 66.44           C
ATOM   4967  CD1 LEU B 235      28.068  -2.122 169.514  1.00 66.44           C
ATOM   4968  CD2 LEU B 235      26.019  -3.419 168.670  1.00 66.44           C
ATOM   4969  C   LEU B 235      29.604  -5.550 169.612  1.00 66.44           C
ATOM   4970  O   LEU B 235      29.682  -5.180 170.781  1.00 66.44           O
ATOM   4971  N   SER B 236      29.386  -6.836 169.280  1.00101.06           N
ATOM   4972  CA  SER B 236      29.160  -7.904 170.219  1.00101.06           C
ATOM   4973  CB  SER B 236      28.876  -9.217 169.477  1.00101.06           C
ATOM   4974  OG  SER B 236      28.919 -10.305 170.381  1.00101.06           O
ATOM   4975  C   SER B 236      30.357  -8.142 171.107  1.00101.06           C
ATOM   4976  O   SER B 236      30.223  -8.717 172.187  1.00101.06           O
ATOM   4977  N   TRP B 237      31.562  -7.771 170.639  1.00 95.43           N
ATOM   4978  CA  TRP B 237      32.821  -7.952 171.320  1.00 95.43           C
ATOM   4979  CB  TRP B 237      34.005  -7.795 170.352  1.00 95.43           C
ATOM   4980  CG  TRP B 237      34.000  -8.875 169.297  1.00 95.43           C
ATOM   4981  CD2 TRP B 237      34.733  -8.829 168.062  1.00 95.43           C
ATOM   4982  CD1 TRP B 237      33.303 -10.048 169.287  1.00 95.43           C
ATOM   4983  NE1 TRP B 237      33.554 -10.736 168.125  1.00 95.43           N
ATOM   4984  CE2 TRP B 237      34.431  -9.996 167.360  1.00 95.43           C
ATOM   4985  CE3 TRP B 237      35.582  -7.889 167.551  1.00 95.43           C
ATOM   4986  CZ2 TRP B 237      34.977 -10.242 166.131  1.00 95.43           C
ATOM   4987  CZ3 TRP B 237      36.134  -8.144 166.315  1.00 95.43           C
ATOM   4988  CH2 TRP B 237      35.837  -9.297 165.618  1.00 95.43           C
ATOM   4989  C   TRP B 237      32.990  -6.995 172.462  1.00 95.43           C
ATOM   4990  O   TRP B 237      33.709  -7.284 173.419  1.00 95.43           O
ATOM   4991  N   VAL B 238      32.344  -5.816 172.379  1.00131.03           N
ATOM   4992  CA  VAL B 238      32.513  -4.773 173.348  1.00131.03           C
ATOM   4993  CB  VAL B 238      31.690  -3.547 173.035  1.00131.03           C
ATOM   4994  CG1 VAL B 238      30.197  -3.816 173.291  1.00131.03           C
ATOM   4995  CG2 VAL B 238      32.266  -2.366 173.828  1.00131.03           C
ATOM   4996  C   VAL B 238      32.151  -5.296 174.715  1.00131.03           C
ATOM   4997  O   VAL B 238      32.752  -4.894 175.710  1.00131.03           O
ATOM   4998  N   SER B 239      31.183  -6.231 174.805  1.00119.65           N
ATOM   4999  CA  SER B 239      30.706  -6.720 176.076  1.00119.65           C
ATOM   5000  CB  SER B 239      29.552  -7.737 175.969  1.00119.65           C
ATOM   5001  OG  SER B 239      30.028  -9.019 175.591  1.00119.65           O
ATOM   5002  C   SER B 239      31.808  -7.353 176.896  1.00119.65           C
ATOM   5003  O   SER B 239      31.778  -7.293 178.124  1.00119.65           O
ATOM   5004  N   PHE B 240      32.829  -7.951 176.253  1.00103.22           N
ATOM   5005  CA  PHE B 240      33.886  -8.650 176.946  1.00103.22           C
ATOM   5006  CB  PHE B 240      34.889  -9.325 175.990  1.00103.22           C
ATOM   5007  CG  PHE B 240      34.136 -10.278 175.122  1.00103.22           C
ATOM   5008  CD1 PHE B 240      33.511 -11.381 175.656  1.00103.22           C
ATOM   5009  CD2 PHE B 240      34.078 -10.083 173.760  1.00103.22           C
ATOM   5010  CE1 PHE B 240      32.822 -12.258 174.851  1.00103.22           C
ATOM   5011  CE2 PHE B 240      33.393 -10.957 172.948  1.00103.22           C
ATOM   5012  CZ  PHE B 240      32.760 -12.047 173.494  1.00103.22           C
ATOM   5013  C   PHE B 240      34.659  -7.682 177.799  1.00103.22           C
ATOM   5014  O   PHE B 240      35.243  -8.078 178.808  1.00103.22           O
ATOM   5015  N   TRP B 241      34.780  -6.422 177.334  1.00107.50           N
ATOM   5016  CA  TRP B 241      35.460  -5.334 177.985  1.00107.50           C
ATOM   5017  CB  TRP B 241      35.833  -4.223 176.997  1.00107.50           C
ATOM   5018  CG  TRP B 241      36.823  -4.726 175.974  1.00107.50           C
ATOM   5019  CD2 TRP B 241      38.237  -4.832 176.201  1.00107.50           C
ATOM   5020  CD1 TRP B 241      36.596  -5.199 174.715  1.00107.50           C
ATOM   5021  NE1 TRP B 241      37.781  -5.593 174.142  1.00107.50           N
ATOM   5022  CE2 TRP B 241      38.799  -5.373 175.045  1.00107.50           C
ATOM   5023  CE3 TRP B 241      39.003  -4.510 177.284  1.00107.50           C
ATOM   5024  CZ2 TRP B 241      40.143  -5.601 174.955  1.00107.50           C
ATOM   5025  CZ3 TRP B 241      40.358  -4.737 177.188  1.00107.50           C
ATOM   5026  CH2 TRP B 241      40.916  -5.272 176.046  1.00107.50           C
ATOM   5027  C   TRP B 241      34.672  -4.753 179.135  1.00107.50           C
ATOM   5028  O   TRP B 241      35.243  -4.086 179.997  1.00107.50           O
ATOM   5029  N   ILE B 242      33.332  -4.917 179.130  1.00144.15           N
ATOM   5030  CA  ILE B 242      32.422  -4.372 180.113  1.00144.15           C
ATOM   5031  CB  ILE B 242      30.999  -4.366 179.624  1.00144.15           C
ATOM   5032  CG2 ILE B 242      30.128  -3.727 180.719  1.00144.15           C
ATOM   5033  CG1 ILE B 242      30.872  -3.672 178.255  1.00144.15           C
ATOM   5034  CD1 ILE B 242      31.251  -2.195 178.242  1.00144.15           C
ATOM   5035  C   ILE B 242      32.422  -5.245 181.347  1.00144.15           C
ATOM   5036  O   ILE B 242      32.459  -6.475 181.254  1.00144.15           O
ATOM   5037  N   ASN B 243      32.358  -4.619 182.551  1.00127.82           N
ATOM   5038  CA  ASN B 243      32.389  -5.375 183.777  1.00127.82           C
ATOM   5039  CB  ASN B 243      32.432  -4.540 185.078  1.00127.82           C
ATOM   5040  CG  ASN B 243      31.137  -3.764 185.292  1.00127.82           C
ATOM   5041  OD1 ASN B 243      30.036  -4.310 185.299  1.00127.82           O
ATOM   5042  ND2 ASN B 243      31.276  -2.429 185.500  1.00127.82           N
ATOM   5043  C   ASN B 243      31.207  -6.300 183.827  1.00127.82           C
ATOM   5044  O   ASN B 243      30.120  -5.987 183.349  1.00127.82           O
ATOM   5045  N   TYR B 244      31.413  -7.485 184.431  1.00139.97           N
ATOM   5046  CA  TYR B 244      30.424  -8.524 184.553  1.00139.97           C
ATOM   5047  CB  TYR B 244      30.961  -9.913 184.954  1.00139.97           C
ATOM   5048  CG  TYR B 244      32.247  -9.763 185.685  1.00139.97           C
ATOM   5049  CD1 TYR B 244      32.328  -9.191 186.933  1.00139.97           C
ATOM   5050  CD2 TYR B 244      33.391 -10.240 185.089  1.00139.97           C
ATOM   5051  CE1 TYR B 244      33.549  -9.082 187.556  1.00139.97           C
ATOM   5052  CE2 TYR B 244      34.608 -10.135 185.707  1.00139.97           C
ATOM   5053  CZ  TYR B 244      34.685  -9.553 186.943  1.00139.97           C
ATOM   5054  OH  TYR B 244      35.939  -9.449 187.567  1.00139.97           O
ATOM   5055  C   TYR B 244      29.289  -8.104 185.424  1.00139.97           C
ATOM   5056  O   TYR B 244      28.217  -8.701 185.365  1.00139.97           O
ATOM   5057  N   ASP B 245      29.523  -7.124 186.311  1.00 70.53           N
ATOM   5058  CA  ASP B 245      28.509  -6.608 187.183  1.00 70.53           C
[truncated: 829,979 more chars]
